# Supplementary material for: Sex-dependent neurobiological features of prenatal immune activation via TLR7
Source: Mol Psychiatry. 2019 Jan 4;25(10):2330–41. doi: 10.1038/s41380-018-0346-4 (PMC7515834; doi:10.1038/s41380-018-0346-4)
Supplement: Supplementary file 3 — Supplemental Data [file 41380_2018_346_MOESM3_ESM.xlsx]

## Sheet: DEG_Males
Gene_ID	IMQ Male	VEH Male	log2FoldChange	pvalue	padj	GeneName	Chrom	Strand	Start	End	GeneLength	GeneType	GeneDescription	IM1_readcount	IM2_readcount	IM3_readcount	IM4_readcount	IM5_readcount	IM6_readcount	VM1_readcount	VM2_readcount	VM3_readcount	VM4_readcount	VM5_readcount	VM6_readcount	IM1_fpkm	IM2_fpkm	IM3_fpkm	IM4_fpkm	IM5_fpkm	IM6_fpkm	VM1_fpkm	VM2_fpkm	VM3_fpkm	VM4_fpkm	VM5_fpkm	VM6_fpkm
ENSMUSG00000041681	153.165	0	2.776	6.5405e-120	9.9507e-116	Iapp	chr6	+	142298423	142303961	839	protein_coding	islet_amyloid_polypeptide	206	175	158	158	102	150	0	0	0	0	0	0	10.7226	11.1946	10.0214	9.94323	6.48796	10.29	0	0	0	0	0	0
ENSMUSG00000000215	64.7772	2.48557	1.7716	1.1709e-48	8.9074e-45	Ins2	chr7	-	142678656	142699510	583	protein_coding	insulin_II	89	71	61	61	52	67	1	1	9	0	2	2	6.66677	6.53615	5.56793	5.52451	4.75998	6.61446	0.0909092	0.0895463	0.804654	0	0.181163	0.20066
ENSMUSG00000021490	37.2927	3.23321	1.2422	3.0985e-25	1.5713e-21	Slc34a1	chr13	+	55399648	55414695	3081	protein_coding	solute_carrier_family_34_(sodium_phosphate)_member_1	39	39	48	39	32	32	4	5	2	1	2	5	0.552798	0.679368	0.829052	0.668352	0.554279	0.597787	0.0688089	0.0847217	0.0338356	0.0176152	0.0342805	0.0949243
ENSMUSG00000097971	1994.35	801.454	0.69069	1.0331e-08	1.2091e-05	Gm26917	chr17	+	39845074	39846245	869	processed_transcript	predicted_gene_26917	1853	1591	1453	2091	2114	2974	666	707	606	811	998	925	93.1214	98.2614	88.9771	127.048	129.824	196.974	40.6191	42.4733	36.3486	50.65	60.6484	62.2617
ENSMUSG00000018339	178.775	85.2411	0.67047	8.8473e-09	1.1217e-05	Gpx3	chr11	+	54902453	54910377	1594	protein_coding	glutathione_peroxidase_3	214	213	176	199	162	141	130	59	105	75	101	40	5.86299	7.17173	5.87566	6.59169	5.42372	5.09118	4.32246	1.93232	3.43349	2.55359	3.34612	1.46781
ENSMUSG00000039004	515.146	305.585	0.62608	5.5102e-12	2.0958e-08	Bmp6	chr13	+	38345716	38499728	2410	protein_coding	bone_morphogenetic_protein_6	750	570	452	516	541	378	365	243	343	296	298	265	13.5906	12.6938	9.98053	11.3049	11.9798	9.0274	8.02698	5.26387	7.41844	6.66581	6.52992	6.43173
ENSMUSG00000025128	77.0786	41.449	0.62027	2.5712e-08	2.6079e-05	Bhlhe22	chr3	+	18054174	18057517	3344	protein_coding	basic_helix-loop-helix_family_member_e22	108	67	83	95	71	55	47	39	43	37	46	34	1.41043	1.07533	1.32082	1.49999	1.13308	0.946639	0.744917	0.608856	0.670251	0.600501	0.726441	0.594719
ENSMUSG00000037206	97.0726	47.1196	0.60945	2.9885e-07	0.00022733	Islr	chr9	-	58156265	58159221	2226	protein_coding	immunoglobulin_superfamily_containing_leucine-rich_repeat	136	78	143	110	81	56	45	46	62	42	56	30	2.66813	1.88062	3.41856	2.60915	1.94191	1.44794	1.07143	1.07882	1.45178	1.02401	1.32853	0.788307
ENSMUSG00000098188	325.66	199.627	0.5651	5.4786e-09	9.2613e-06	Sowahc	chr10	+	59221953	59226434	4482	protein_coding	sosondowah_ankyrin_repeat_domain_family_member_C	513	333	305	355	303	227	237	187	226	153	213	170	4.9985	3.98754	3.62126	4.18205	3.60779	2.91502	2.80255	2.17814	2.62828	1.85267	2.50967	2.21859
ENSMUSG00000032988	110.775	56.8655	0.5505	4.132e-06	0.0012089	Slc16a8	chr15	-	79251014	79254761	1806	protein_coding	solute_carrier_family_16_(monocarboxylic_acid_transporters)_member_8	211	128	90	95	105	71	87	48	45	44	69	45	5.10221	3.80386	2.6519	2.7774	3.10271	2.26271	2.55316	1.38752	1.29876	1.32225	2.01762	1.45745
ENSMUSG00000044177	54.2922	22.4496	0.53833	6.692e-06	0.0015908	Wfikkn2	chr11	-	94235956	94246005	3516	protein_coding	WAP_follistatin/kazal_immunoglobulin_kunitz_and_netrin_domain_containing_2	121	62	47	44	45	28	28	14	26	16	18	30	1.5029	0.946401	0.711347	0.660748	0.683021	0.45835	0.422071	0.207872	0.385443	0.246973	0.270354	0.499082
ENSMUSG00000036913	191.215	113.394	0.5319	1.3015e-06	0.00061879	Trim67	chr8	+	124793019	124834713	8806	protein_coding	tripartite_motif-containing_67	268	166	191	218	203	141	151	149	104	80	120	73	1.32908	1.01172	1.15422	1.3071	1.23023	0.92157	0.908813	0.883332	0.615588	0.493049	0.719633	0.48489
ENSMUSG00000015653	397.276	239.22	0.51915	2.1859e-06	0.00081113	Steap2	chr5	-	5664831	5694578	10089	protein_coding	six_transmembrane_epithelial_antigen_of_prostate_2	559	474	424	330	409	275	317	230	310	143	242	185	2.41968	2.52152	2.2364	1.72702	2.16344	1.56882	1.66528	1.19013	1.60158	0.769248	1.26671	1.07256
ENSMUSG00000000392	27.1444	9.61719	0.51754	7.9867e-06	0.0017869	Fap	chr2	-	62500943	62574075	2867	protein_coding	fibroblast_activation_protein	40	36	35	23	25	11	15	3	11	11	10	7	0.609293	0.673918	0.64964	0.423577	0.465353	0.220827	0.277294	0.0546273	0.199986	0.20823	0.184196	0.142814
ENSMUSG00000078302	59.1907	30.3322	0.51725	1.7502e-05	0.0026628	Foxd1	chr13	+	98354242	98356703	2462	protein_coding	forkhead_box_D1	83	42	52	52	92	45	32	33	41	28	21	25	1.47226	0.915574	1.12395	1.11519	1.99421	1.05199	0.688872	0.699749	0.868023	0.617232	0.450443	0.593952
ENSMUSG00000037035	186.378	108.758	0.51606	5.909e-06	0.0015237	Inhbb	chr1	-	119415465	119422248	4255	protein_coding	inhibin_beta-B	269	131	207	187	223	139	118	113	138	69	138	74	2.76087	1.65236	2.58883	2.32046	2.79689	1.8802	1.4698	1.38642	1.6905	0.880092	1.71273	1.01726
ENSMUSG00000021806	167.218	103.26	0.51482	1.2765e-06	0.00061879	Nid2	chr14	+	19751257	19811787	4884	protein_coding	nidogen_2	266	198	163	152	141	126	136	96	120	94	85	82	2.37848	2.17581	1.776	1.64324	1.54068	1.48485	1.47584	1.02615	1.28068	1.04455	0.919077	0.982059
ENSMUSG00000032327	178.321	105.903	0.51095	6.0262e-06	0.001528	Stra6	chr9	+	58063788	58153996	3077	protein_coding	stimulated_by_retinoic_acid_gene_6	247	195	171	216	145	135	145	69	109	74	104	124	3.50561	3.40126	2.95734	3.70645	2.51484	2.52519	2.49757	1.17068	1.84644	1.30522	1.7849	2.35718
ENSMUSG00000003477	52.4495	29.306	0.50812	1.6114e-05	0.0025016	Inmt	chr6	-	55170626	55175043	1077	protein_coding	indolethylamine_N-methyltransferase	49	64	53	45	51	58	26	29	33	20	30	35	1.98689	3.18931	2.61874	2.20612	2.52711	3.09956	1.27948	1.40572	1.59711	1.00784	1.471	1.90087
ENSMUSG00000020932	2926.54	1741.01	0.50629	7.5744e-06	0.0017199	Gfap	chr11	-	102887336	102900912	2648	protein_coding	glial_fibrillary_acidic_protein	4248	3303	3279	2285	3087	2014	2150	1296	2096	1589	2023	1208	70.0584	66.9457	65.8955	45.5618	62.2141	43.7753	43.0325	25.5507	41.258	32.5675	40.3447	26.6838
ENSMUSG00000029381	226.535	140.074	0.50382	2.9489e-06	0.0010196	Shroom3	chr5	+	92683435	92965318	6765	protein_coding	shroom_family_member_3	331	256	237	217	238	134	187	117	147	131	153	98	2.13675	2.03097	1.86429	1.69365	1.8775	1.14005	1.46504	0.902889	1.13262	1.05095	1.19435	0.84734
ENSMUSG00000015090	5046	3269.33	0.49745	3.4971e-07	0.00025336	Ptgds	chr2	-	25466709	25470046	1327	protein_coding	prostaglandin_D2_synthase_(brain)	7790	4297	4978	3988	6288	4035	3482	3220	3963	2739	3568	2479	256.366	173.791	199.626	158.678	252.878	175.009	139.07	126.678	155.664	112.021	141.992	109.271
ENSMUSG00000059049	64.8929	26.5883	0.49733	2.5418e-05	0.0033337	Frem1	chr4	-	82897920	83052339	9690	protein_coding	Fras1_related_extracellular_matrix_protein_1	81	100	48	70	77	28	45	10	28	15	35	25	0.365052	0.553871	0.263603	0.381423	0.42407	0.166311	0.24613	0.0538757	0.150615	0.0840129	0.190745	0.150909
ENSMUSG00000047143	72.1302	35.5292	0.49266	4.5327e-05	0.0049564	Dmrta2	chr4	+	109978053	109983687	2922	protein_coding	doublesex_and_mab-3_related_transcription_factor_like_family_A2	126	56	71	76	85	39	65	25	30	36	31	24	1.88315	1.02858	1.29304	1.3733	1.55242	0.768196	1.17899	0.446659	0.535151	0.668653	0.560261	0.48043
ENSMUSG00000040841	94.4069	54.7505	0.49255	2.4997e-05	0.003307	Six5	chr7	+	19094594	19098549	3007	protein_coding	sine_oculis-related_homeobox_5	126	126	86	90	98	61	74	37	74	54	44	42	1.82992	2.2489	1.52194	1.58031	1.73925	1.16757	1.30429	0.642369	1.28273	0.974628	0.77273	0.816987
ENSMUSG00000041390	150.986	92.2173	0.49074	1.1328e-05	0.0021277	Mdfic	chr6	+	15720661	15802169	3635	protein_coding	MyoD_family_inhibitor_domain_containing	219	193	145	151	130	104	121	74	96	63	121	74	2.63108	2.84961	2.12274	2.19333	1.90857	1.64671	1.76424	1.06278	1.37658	0.940621	1.75788	1.19077
ENSMUSG00000028962	1884.83	1216.59	0.48908	1.2995e-06	0.00061879	Slc4a2	chr5	+	24423837	24440950	4264	protein_coding	solute_carrier_family_4_(anion_exchanger)_member_2	3060	2043	1975	1599	1953	1173	1473	1087	1335	1166	1280	888	31.3399	25.7148	24.648	19.7999	24.443	15.8332	18.3089	13.3085	16.3192	14.8409	15.8526	12.1813
ENSMUSG00000028307	32.688	16.6429	0.48659	5.6605e-05	0.0056287	Aldob	chr4	-	49535995	49549546	2016	protein_coding	aldolase_B_fructose-bisphosphate	61	33	27	33	27	25	14	15	18	16	16	19	1.3214	0.878528	0.712698	0.864283	0.714732	0.713736	0.368056	0.388434	0.46539	0.430733	0.41912	0.551267
ENSMUSG00000024867	177.409	110.858	0.48252	9.9763e-06	0.0019971	Pip5k1b	chr19	-	24294794	24555872	2573	protein_coding	phosphatidylinositol-4-phosphate_5-kinase_type_1_beta	237	204	178	198	158	127	124	125	148	67	125	74	4.02256	4.25523	3.6814	4.0631	3.27708	2.84087	2.55422	2.53622	2.99818	1.41323	2.56554	1.68225
ENSMUSG00000037904	175.906	107.046	0.48225	2.0924e-05	0.0030206	Ankrd9	chr12	-	110975353	110979040	2577	protein_coding	ankyrin_repeat_domain_9	301	149	156	180	191	125	111	124	152	87	97	68	5.10089	3.10316	3.22138	3.688	3.95539	2.79179	2.28289	2.51202	3.07443	1.83224	1.98777	1.54345
ENSMUSG00000025202	116.092	73.0444	0.47813	1.2239e-05	0.0021651	Scd3	chr19	+	44203288	44244016	3470	protein_coding	stearoyl-coenzyme_A_desaturase_3	171	108	156	106	104	78	75	70	83	78	70	57	2.15209	1.67042	2.39236	1.6129	1.59946	1.29376	1.14553	1.05314	1.24676	1.21995	1.06531	0.960826
ENSMUSG00000000126	42.0758	17.9707	0.47747	5.4313e-05	0.0055832	Wnt9a	chr11	+	59306928	59333552	3320	protein_coding	wingless-type_MMTV_integration_site_family_member_9A	49	25	75	56	34	21	19	26	18	11	18	15	0.644543	0.404142	1.20214	0.890599	0.546526	0.364057	0.303314	0.408838	0.282598	0.179818	0.286314	0.264273
ENSMUSG00000034449	91.8416	56.656	0.47584	2.2734e-05	0.0030863	Dhrs11	chr11	-	84820856	84828994	1254	protein_coding	dehydrogenase/reductase_(SDR_family)_member_11	134	99	96	88	91	64	74	47	64	43	72	38	4.66661	4.23711	4.07386	3.70525	3.8727	2.93745	3.12759	1.95667	2.66022	1.86101	3.0321	1.7725
ENSMUSG00000026347	307.963	201.398	0.47145	3.656e-06	0.0012089	Tmem163	chr1	-	127486546	127679548	3488	protein_coding	transmembrane_protein_163	435	242	382	324	314	215	199	255	210	158	201	173	5.44636	3.72367	5.82799	4.90457	4.80423	3.54772	3.0238	3.81663	3.13818	2.45844	3.04318	2.90114
ENSMUSG00000024245	306.898	185.589	0.47024	4.5226e-05	0.0049564	Tmem178	chr17	+	80944632	81001816	1696	protein_coding	transmembrane_protein_178	297	233	525	271	307	243	175	235	194	139	186	172	7.64759	7.37331	16.4727	8.43676	9.66012	8.24647	5.46876	7.23366	5.96226	4.44803	5.79156	5.93201
ENSMUSG00000026730	94.1075	61.7077	0.4696	4.0953e-06	0.0012089	Pter	chr2	+	12924041	13003453	3620	protein_coding	phosphotriesterase_related	114	112	97	97	93	69	54	61	66	63	65	56	1.37528	1.66051	1.42592	1.4148	1.37102	1.09705	0.790609	0.879706	0.950322	0.944518	0.948229	0.904854
ENSMUSG00000021760	75.1956	44.3013	0.46662	7.5771e-05	0.0067811	Gpx8	chr13	-	113042763	113046388	1016	protein_coding	glutathione_peroxidase_8_(putative)	109	95	57	91	58	59	46	29	51	31	56	49	4.68518	5.01837	2.98547	4.72912	3.04652	3.34231	2.39961	1.49012	2.61645	1.65595	2.91074	2.82099
ENSMUSG00000022425	14920.9	7477.86	0.46585	0.00011257	0.0085208	Enpp2	chr15	-	54838898	54920146	3398	protein_coding	ectonucleotide_pyrophosphatase/phosphodiesterase_2	23121	21797	14981	13391	12898	7479	10521	4702	8407	4991	9754	6137	297.151	344.275	234.612	208.076	202.567	126.68	164.101	72.2396	128.959	79.7155	151.589	105.641
ENSMUSG00000027895	469.357	291.962	0.46541	3.6113e-05	0.004379	Kcnc4	chr3	-	107438303	107458898	3013	protein_coding	potassium_voltage_gated_channel_Shaw-related_subfamily_member_4	685	385	614	334	497	395	309	369	376	194	305	192	9.92854	6.85794	10.8443	5.85302	8.80293	7.54546	5.43545	6.39357	6.50465	3.49447	5.34576	3.72736
ENSMUSG00000022150	159.352	98.5699	0.46481	4.2902e-05	0.0048349	Dab2	chr15	+	6299788	6440712	4663	protein_coding	disabled_2_mitogen-responsive_phosphoprotein	202	226	161	135	161	104	130	84	98	61	108	103	1.89182	2.60121	1.83735	1.52862	1.8426	1.28368	1.47759	0.940438	1.09546	0.709975	1.22311	1.29203
ENSMUSG00000051022	357.465	238.437	0.4646	2.1183e-06	0.00080568	Hs3st1	chr5	-	39613935	39755475	1686	protein_coding	heparan_sulfate_(glucosamine)_3-O-sulfotransferase_1	573	322	437	296	345	259	266	233	237	228	239	209	14.8419	10.2502	13.7929	9.26972	10.9202	8.84158	8.36181	7.21464	7.327	7.33932	7.48598	7.25083
ENSMUSG00000052387	937.872	603.581	0.46451	1.4743e-05	0.002438	Trpm3	chr19	+	22139119	22989884	6740	protein_coding	transient_receptor_potential_cation_channel_subfamily_M_member_3	1247	1170	1040	972	765	637	782	562	608	351	720	564	8.0798	9.31662	8.21118	7.61445	6.0572	5.43961	6.14926	4.35304	4.70196	2.82635	5.64133	4.89461
ENSMUSG00000041559	50.9382	27.8096	0.45854	0.00014595	0.010002	Fmod	chr1	+	134037254	134048277	3120	protein_coding	fibromodulin	93	53	49	34	50	41	36	20	21	27	23	36	1.30173	0.911704	0.835745	0.575382	0.855235	0.75634	0.611539	0.334651	0.350833	0.469664	0.389298	0.674912
ENSMUSG00000020473	476.719	314.046	0.4498	1.8678e-05	0.002786	Aebp1	chr11	+	5861947	5872088	3831	protein_coding	AE_binding_protein_1	683	599	418	490	423	357	422	227	358	297	347	217	7.78579	8.39164	5.80626	6.7533	5.89248	5.36345	5.83817	3.09336	4.87087	4.20749	4.78328	3.31319
ENSMUSG00000022178	67.4148	37.463	0.44936	0.00019554	0.011609	Ajuba	chr14	-	54567469	54577661	3503	protein_coding	ajuba_LIM_protein	130	70	40	82	51	53	40	29	52	27	36	38	1.62068	1.07248	0.607648	1.23596	0.776963	0.87081	0.605196	0.432189	0.773746	0.418314	0.542714	0.634516
ENSMUSG00000024033	171.796	96.9012	0.44701	0.00020452	0.011828	Rsph1	chr17	-	31255019	31277356	1164	protein_coding	radial_spoke_head_1_homolog_(Chlamydomonas)	198	256	128	214	142	126	140	60	140	69	116	55	7.42858	11.8037	5.8518	9.70718	6.51037	6.23025	6.37458	2.69101	6.26918	3.21717	5.26276	2.76381
ENSMUSG00000050822	516.364	254.458	0.44415	0.00021258	0.012023	Slc29a4	chr5	+	142702101	142722490	2789	protein_coding	solute_carrier_family_29_(nucleoside_transporters)_member_4	937	630	493	438	472	289	406	201	305	137	285	186	14.6719	12.1234	9.40656	8.29197	9.03158	5.96399	7.71532	3.76239	5.70016	2.66594	5.39641	3.90089
ENSMUSG00000037762	54.6788	32.3511	0.44383	0.00019313	0.011575	Slc16a9	chr10	+	70245100	70285968	3756	protein_coding	solute_carrier_family_16_(monocarboxylic_acid_transporters)_member_9	76	79	53	48	52	33	39	41	30	22	30	30	0.883653	1.12884	0.750901	0.674758	0.738836	0.50568	0.55032	0.569868	0.416324	0.317889	0.421798	0.467191
ENSMUSG00000023064	44.7389	24.6842	0.44242	0.00024774	0.013225	Sncg	chr14	-	34370274	34374789	852	protein_coding	synuclein_gamma	59	58	36	51	42	32	27	27	40	22	22	10	3.02417	3.6536	2.24851	3.16055	2.63075	2.16171	1.67958	1.6544	2.44712	1.4014	1.36361	0.68653
ENSMUSG00000033726	36.2914	8.64997	0.44189	1.552e-05	0.0025016	Emx1	chr6	+	85187438	85204462	1561	protein_coding	empty_spiracles_homeobox_1	18	20	102	23	40	16	10	9	10	7	5	10	0.503574	0.687637	3.4772	0.77796	1.3675	0.589936	0.339526	0.300993	0.333912	0.243374	0.169151	0.374711
ENSMUSG00000018893	21.5931	10.1014	0.44085	0.00020922	0.011967	Mb	chr15	-	77015489	77050670	1106	protein_coding	myoglobin	32	15	25	24	18	20	11	8	15	6	10	10	1.26354	0.727895	1.20287	1.14575	0.868536	1.04079	0.527125	0.377617	0.706922	0.294425	0.477478	0.528864
ENSMUSG00000035473	43.8365	24.1902	0.44042	0.00026535	0.013689	Galm	chr17	+	80127471	80185101	2314	protein_coding	galactose_mutarotase	47	72	51	38	33	30	31	29	25	17	23	19	0.88701	1.66994	1.17284	0.867067	0.761063	0.746184	0.710027	0.654261	0.563134	0.398716	0.524896	0.480274
ENSMUSG00000040434	21.3404	7.58451	0.43934	8.0859e-05	0.0069124	Gyltl1b	chr2	-	92365046	92374869	5029	protein_coding	glycosyltransferase-like_1B	32	29	35	18	12	8	6	6	12	8	7	6	0.277883	0.309492	0.370355	0.188983	0.127341	0.091558	0.0632333	0.0622854	0.124376	0.086335	0.0735064	0.0697861
ENSMUSG00000022203	468.232	310.288	0.43882	3.6266e-05	0.004379	Efs	chr14	-	54916543	54926788	3571	protein_coding	embryonal_Fyn-associated_substrate	780	482	419	482	470	303	366	236	350	314	361	217	9.53891	7.24419	6.24391	7.12672	7.0239	4.88361	5.4321	3.45015	5.10874	4.7722	5.33858	3.55442
ENSMUSG00000042817	84.5391	48.0583	0.43798	0.00027483	0.0138	Flt3	chr5	-	147330741	147400489	5241	protein_coding	FMS-like_tyrosine_kinase_3	109	88	97	72	95	62	52	56	78	21	56	26	0.908252	0.901158	0.984895	0.725355	0.967341	0.680872	0.525854	0.557815	0.775739	0.217462	0.564264	0.290174
ENSMUSG00000040152	39.4437	20.17	0.43638	0.00028777	0.014155	Thbs1	chr2	+	118111876	118127133	5848	protein_coding	thrombospondin_1	56	58	30	51	32	20	20	16	25	11	29	19	0.418191	0.532296	0.27299	0.460463	0.29202	0.196839	0.181259	0.142833	0.222827	0.102085	0.261878	0.19004
ENSMUSG00000068220	101.29	64.3954	0.43618	0.00012554	0.0090517	Lgals1	chr15	+	78926725	78930465	800	protein_coding	lectin_galactose_binding_soluble_1	138	104	105	120	103	60	78	52	77	49	83	45	7.53326	6.97711	6.98444	7.91997	6.87096	4.31667	5.16751	3.39336	5.01691	3.32418	5.47894	3.2902
ENSMUSG00000057722	45.8666	25.1169	0.43576	0.00031076	0.014309	Lepr	chr4	+	101717404	101815352	5542	protein_coding	leptin_receptor	59	70	39	47	34	36	29	21	35	11	33	21	0.464921	0.677897	0.374481	0.447779	0.327403	0.373873	0.277337	0.197819	0.329183	0.107722	0.314453	0.221642
ENSMUSG00000026072	59.0874	38.4212	0.43333	0.00010038	0.0079478	Il1r1	chr1	+	40225080	40316198	4829	protein_coding	interleukin_1_receptor_type_I	78	63	55	68	50	52	36	44	34	36	39	38	0.705393	0.70019	0.606091	0.743505	0.552565	0.619775	0.395113	0.475677	0.366992	0.404598	0.426497	0.460284
ENSMUSG00000023990	551.386	364.295	0.43142	6.9278e-05	0.006437	Tfeb	chr17	+	47737030	47792419	2342	protein_coding	transcription_factor_EB	928	468	556	453	652	391	438	327	397	426	309	262	17.3043	10.7249	12.6334	10.2128	14.857	9.60899	9.91205	7.28915	8.83566	9.87191	6.96755	6.54355
ENSMUSG00000038855	1110	766.243	0.42853	8.703e-06	0.001839	Itpkb	chr1	+	180330485	180424802	6235	protein_coding	inositol_145-trisphosphate_3-kinase_B	1643	1149	1089	1039	1149	840	958	763	943	540	807	558	11.5079	9.89045	9.29445	8.79856	9.83453	7.75409	8.14339	6.38858	7.88335	4.70041	6.83511	5.23476
ENSMUSG00000022376	245.556	166.415	0.42633	3.4979e-05	0.0043266	Adcy8	chr15	-	64699042	64922296	5032	protein_coding	adenylate_cyclase_8	342	237	291	238	224	192	203	206	172	110	184	118	2.96811	2.52778	3.0774	2.49729	2.37562	2.19608	2.13812	2.13719	1.78165	1.1864	1.93102	1.37164
ENSMUSG00000026544	63.5134	40.9022	0.42603	0.00018413	0.011205	Dusp23	chr1	-	172630769	172632974	1417	protein_coding	dual_specificity_phosphatase_23	92	53	60	79	65	46	42	39	50	36	35	40	2.83538	2.00742	2.25327	2.94367	2.44801	1.86843	1.57093	1.43685	1.83923	1.37883	1.30439	1.65116
ENSMUSG00000073982	1225.93	855.926	0.42427	5.3202e-06	0.00142	Rhog	chr7	-	102239123	102250123	1321	protein_coding	ras_homolog_gene_family_member_G	1889	1066	1274	1012	1432	955	895	828	963	885	879	631	62.4486	43.3099	51.3214	40.4492	57.8509	41.6091	35.9084	32.7223	37.9978	36.3596	35.1394	27.94
ENSMUSG00000023885	50.6104	31.1345	0.42381	0.00032574	0.014496	Thbs2	chr17	-	14665500	14694262	5922	protein_coding	thrombospondin_2	60	55	57	45	54	41	33	32	45	17	27	31	0.442463	0.498456	0.512199	0.401214	0.486626	0.398477	0.29534	0.282097	0.396077	0.155797	0.240771	0.306191
ENSMUSG00000048583	1285.64	592.38	0.4228	0.00031937	0.014437	Igf2	chr7	-	142650766	142666816	4722	protein_coding	insulin-like_growth_factor_2	2453	1884	1119	1105	1037	567	914	365	672	401	678	494	22.6864	21.4135	12.6106	12.3557	11.7199	6.91106	10.2588	4.03537	7.41786	4.6089	7.5825	6.11928
ENSMUSG00000031980	684.349	371.379	0.42267	0.00046536	0.017603	Agt	chr8	-	124556534	124569706	1891	protein_coding	angiotensinogen_(serpin_peptidase_inhibitor_clade_A_member_8)	1210	591	707	402	815	557	481	321	530	221	409	258	27.9439	16.7737	19.8957	11.2245	23.0004	16.9532	13.4812	8.86196	14.609	6.34277	11.422	7.98045
ENSMUSG00000050931	112.001	70.6136	0.42232	0.00029435	0.014262	Sgms2	chr3	-	131318985	131344940	5801	protein_coding	sphingomyelin_synthase_2	197	131	91	112	100	74	77	59	72	43	89	78	1.48305	1.21199	0.834778	1.01941	0.919957	0.734204	0.7035	0.530964	0.646942	0.402294	0.810206	0.786486
ENSMUSG00000045036	20.1844	7.08893	0.42122	0.00013028	0.0092505	Tmem232	chr17	-	65256005	65540782	2665	protein_coding	transmembrane_protein_232	15	31	19	20	19	19	15	4	5	1	8	9	0.245803	0.624305	0.379392	0.396246	0.380475	0.41034	0.298312	0.0783572	0.0977931	0.0203649	0.158526	0.197535
ENSMUSG00000016918	512.239	276.078	0.42021	0.00049738	0.018278	Sulf1	chr1	+	12692277	12861192	5598	protein_coding	sulfatase_1	772	746	524	399	459	306	389	151	295	205	353	246	6.02252	7.15218	4.98116	3.76333	4.37572	3.14613	3.68293	1.40819	2.74678	1.98746	3.33005	2.5704
ENSMUSG00000036856	147.647	98.2938	0.41854	0.00012922	0.0092296	Wnt4	chr4	+	137277489	137299726	4194	protein_coding	wingless-type_MMTV_integration_site_family_member_4	212	145	164	169	120	109	110	93	145	86	79	72	2.2075	1.85555	2.08088	2.1276	1.52694	1.49584	1.39008	1.15763	1.80208	1.11288	0.994735	1.00416
ENSMUSG00000035403	264.153	180.721	0.41852	4.7198e-05	0.0050927	Crb2	chr2	+	37776249	37799103	6372	protein_coding	crumbs_homolog_2_(Drosophila)	381	299	242	300	214	209	226	130	208	138	203	167	2.61122	2.51842	2.02103	2.48587	1.79229	1.88781	1.87979	1.06508	1.70146	1.17539	1.6824	1.53299
ENSMUSG00000021981	650.505	459.759	0.41714	3.8407e-06	0.0012089	Cab39l	chr14	+	59440981	59548903	3037	protein_coding	calcium_binding_protein_39-like	824	834	668	689	546	474	518	372	537	418	484	397	11.8489	14.7385	11.7048	11.9786	9.59441	8.983	9.03985	6.39462	9.21648	7.46982	8.41607	7.64619
ENSMUSG00000024650	17.791	7.72752	0.41629	0.00032586	0.014496	Slc22a6	chr19	+	8617996	8628299	4026	protein_coding	solute_carrier_family_22_(organic_anion_transporter)_member_6	24	18	17	16	18	17	9	4	14	3	8	8	0.260334	0.239956	0.224702	0.209835	0.238599	0.243032	0.11848	0.0518684	0.181255	0.0404414	0.104936	0.116229
ENSMUSG00000061104	36.9534	21.0016	0.41514	0.00058774	0.020231	Gm10094	chr8	+	95825354	95826133	780	protein_coding	predicted_gene_10094	38	34	43	47	38	27	27	27	26	11	15	19	2.12757	2.33947	2.93363	3.18153	2.59992	1.99231	1.83462	1.80711	1.73746	0.765379	1.01556	1.42481
ENSMUSG00000028082	459.257	312.749	0.41452	7.8712e-05	0.0069124	Sh3d19	chr3	+	85971109	86130526	6886	protein_coding	SH3_domain_protein_D19	630	588	523	475	381	266	372	317	352	253	339	229	3.99547	4.58292	4.04173	3.64216	2.95276	2.22332	2.8632	2.4033	2.66447	1.99403	2.59981	1.94522
ENSMUSG00000086213	39.5977	21.9317	0.41385	0.00061381	0.020671	A330040F15Rik	chr19	-	12585868	12596566	1106	processed_transcript	RIKEN_cDNA_A330040F15_gene	66	34	27	51	42	28	31	16	28	16	26	14	2.60605	1.64989	1.29909	2.43471	2.02658	1.4571	1.48553	0.755233	1.31959	0.785133	1.24144	0.74041
ENSMUSG00000029759	47.9832	29.2118	0.41274	0.00054927	0.019518	Pon3	chr6	-	5220852	5256286	2014	protein_coding	paraoxonase_3	62	56	66	44	42	28	24	29	30	23	38	29	1.34439	1.49232	1.74388	1.15352	1.11291	0.800178	0.63158	0.751718	0.776421	0.619793	0.996398	0.842244
ENSMUSG00000001761	581.861	411.759	0.41256	6.307e-06	0.0015477	Smo	chr6	+	29735694	29761365	3779	protein_coding	smoothened_homolog_(Drosophila)	832	572	525	550	674	459	525	412	417	338	453	305	9.6148	8.12366	7.3929	7.68454	9.51816	6.99075	7.36307	5.69163	5.75168	4.85421	6.33038	4.72087
ENSMUSG00000020080	30.2409	15.565	0.41248	0.00058295	0.020157	Hkdc1	chr10	-	62383137	62422491	3517	protein_coding	hexokinase_domain_containing_1	37	39	37	25	24	25	30	13	12	11	18	9	0.459434	0.595147	0.559837	0.375318	0.364174	0.409124	0.45209	0.192969	0.177846	0.169746	0.270277	0.149682
ENSMUSG00000029718	165.92	99.2064	0.41234	0.0005961	0.020303	Pcolce	chr5	-	137605103	137613784	2573	protein_coding	procollagen_C-endopeptidase_enhancer_protein	295	203	134	183	155	78	145	66	97	80	126	76	5.00698	4.23437	2.77139	3.75529	3.21486	1.74479	2.98679	1.33912	1.96502	1.68744	2.58606	1.72772
ENSMUSG00000044948	98.7297	50.797	0.4093	0.00062899	0.021071	Wdr96	chr19	-	47737561	47919299	5264	protein_coding	cilia_and_flagella_associated_protein_43	96	159	74	113	72	93	91	23	55	30	74	31	0.796433	1.62111	0.74808	1.13343	0.729939	1.01685	0.916224	0.228102	0.544606	0.309303	0.742377	0.344465
ENSMUSG00000025407	59.9357	27.1113	0.40885	0.00043879	0.01703	Gli1	chr10	-	127329889	127341589	3665	protein_coding	GLI-Kruppel_family_member_GLI1	96	86	43	40	64	46	51	19	37	6	33	17	1.14391	1.25938	0.624348	0.57626	0.931915	0.72239	0.737518	0.270642	0.526215	0.0888496	0.475498	0.271315
ENSMUSG00000074825	91.5443	57.8999	0.40829	0.00051054	0.018671	Itpripl1	chr2	-	127138772	127143442	3424	protein_coding	inositol_145-triphosphate_receptor_interacting_protein-like_1	127	130	83	95	77	59	69	59	55	30	74	57	1.61981	2.03771	1.28996	1.46495	1.20013	0.991759	1.06805	0.899569	0.837268	0.475517	1.14132	0.973734
ENSMUSG00000042757	217.909	146.644	0.40821	0.00017978	0.011151	Tmem108	chr9	-	103482947	103761837	4768	protein_coding	transmembrane_protein_108	296	229	233	238	214	144	196	130	189	109	160	92	2.71112	2.5777	2.60047	2.63556	2.39523	1.73826	2.17869	1.42339	2.06615	1.24071	1.77212	1.12863
ENSMUSG00000025013	39.9766	24.4579	0.40767	0.00064764	0.021303	Tll2	chr19	-	41083981	41206774	3369	protein_coding	tolloid-like_2	60	43	40	33	44	29	17	24	29	27	29	19	0.777757	0.685015	0.631817	0.517184	0.696982	0.495433	0.267439	0.3719	0.448676	0.434952	0.454575	0.329877
ENSMUSG00000033685	613.766	429	0.40766	3.6609e-05	0.0043856	Ucp2	chr7	+	100493337	100502020	3988	protein_coding	uncoupling_protein_2_(mitochondrial_proton_carrier)	955	713	582	550	642	395	495	444	473	336	476	329	10.4578	9.59548	7.76605	7.28182	8.59113	5.70072	6.57849	5.81225	6.18218	4.57259	6.30319	4.82547
ENSMUSG00000032122	103.902	70.6922	0.40725	0.00015357	0.010247	Slc37a2	chr9	-	37229149	37255738	4379	protein_coding	solute_carrier_family_37_(glycerol-3-phosphate_transporter)_member_2	144	138	96	86	104	78	76	67	61	58	84	72	1.43609	1.69136	1.16662	1.03695	1.26744	1.0252	0.919846	0.79876	0.72609	0.718839	1.01301	0.961738
ENSMUSG00000040189	120.888	78.7335	0.40515	0.00041303	0.01658	Ccdc114	chr7	+	45924072	45948956	2928	protein_coding	coiled-coil_domain_containing_114	170	138	110	126	102	105	126	65	76	54	97	52	2.53555	2.52953	1.99919	2.27212	1.85909	2.06398	2.28074	1.15893	1.35294	1.00092	1.74948	1.0388
ENSMUSG00000003534	5104.72	3621.61	0.40474	1.4719e-05	0.002438	Ddr1	chr17	-	35681567	35704621	3874	protein_coding	discoidin_domain_receptor_family_member_1	8151	4797	4800	4727	5751	3646	4227	3547	4015	3689	3401	2626	91.8851	66.4573	65.9347	64.4256	79.2235	54.1683	57.8294	47.7989	54.0208	51.6806	46.3613	39.6492
ENSMUSG00000073600	373.991	253.156	0.40438	0.00020524	0.011828	Prob1	chr18	-	35650351	35655240	4890	protein_coding	proline_rich_basic_protein_1	661	361	386	304	391	246	325	231	268	269	225	184	5.90319	3.96215	4.20059	3.28244	4.26715	2.89544	3.5225	2.46615	2.85668	2.98553	2.42987	2.20094
ENSMUSG00000067071	233.535	160.81	0.40344	0.00011396	0.0085405	Hes6	chr1	-	91411483	91414038	1573	protein_coding	hairy_and_enhancer_of_split_6	334	247	212	260	226	174	204	166	176	150	178	86	9.27282	8.42754	7.17198	8.72724	7.66743	6.36661	6.8735	5.50929	5.83202	5.17536	5.97585	3.19793
ENSMUSG00000044933	83.6131	50.8041	0.40184	0.00080209	0.023928	Sstr3	chr15	-	78537015	78544345	3928	protein_coding	somatostatin_receptor_3	90	71	132	101	67	54	65	50	65	30	53	40	1.00061	0.970106	1.78828	1.35763	0.910277	0.791243	0.877038	0.66453	0.862536	0.414504	0.712546	0.595645
ENSMUSG00000027978	54.3209	24.6943	0.40125	0.00054466	0.019498	Prss12	chr3	+	123446913	123506602	2607	protein_coding	protease_serine_12_neurotrypsin_(motopsin)	45	23	89	83	53	38	16	45	27	14	23	22	0.753816	0.473499	1.81669	1.68101	1.08494	0.838939	0.325278	0.901131	0.539831	0.291451	0.465903	0.493607
ENSMUSG00000026471	89.6163	54.4225	0.40055	0.00083693	0.024564	Mr1	chr1	-	155127878	155146783	2512	protein_coding	major_histocompatibility_complex_class_I-related	80	126	90	99	75	79	67	59	71	20	61	47	1.3908	2.69205	1.90658	2.08088	1.59335	1.81007	1.41362	1.22616	1.47324	0.432105	1.28239	1.0944
ENSMUSG00000058420	102.439	68.8736	0.40003	0.00031673	0.014428	Syt17	chr7	-	118381856	118443552	1617	protein_coding	synaptotagmin_XVII	172	103	92	82	97	94	91	80	70	55	64	50	4.64528	3.41869	3.02768	2.67754	3.20134	3.34584	2.98269	2.58283	2.25644	1.846	2.09016	1.80867
ENSMUSG00000022893	330.264	232.709	0.39924	5.3096e-05	0.0055079	Adamts1	chr16	-	85793827	85803113	4884	protein_coding	a_disintegrin-like_and_metallopeptidase_(reprolysin_type)_with_thrombospondin_type_1_motif_1	513	409	345	279	268	250	273	268	237	205	215	184	4.58707	4.49449	3.75903	3.01621	2.92839	2.94613	2.96253	2.86468	2.52935	2.27802	2.32472	2.20364
ENSMUSG00000057969	168.998	79.9094	0.39923	0.00063949	0.021289	Sema3b	chr9	-	107597674	107609229	3433	protein_coding	sema_domain_immunoglobulin_domain_(Ig)_short_basic_domain_secreted_(semaphorin)_3B	304	237	175	128	156	69	126	46	72	62	97	71	3.86717	3.70516	2.71267	1.96865	2.42505	1.15681	1.94524	0.69952	1.09319	0.980159	1.49213	1.20972
ENSMUSG00000030431	117.566	74.5557	0.39883	0.00073613	0.022997	Tmem238	chr7	-	4784595	4789656	1337	protein_coding	transmembrane_protein_238	195	104	121	83	161	71	99	69	76	65	60	72	6.36938	4.17479	4.816	3.27777	6.42635	3.05643	3.92446	2.69423	2.9629	2.63852	2.36989	3.14993
ENSMUSG00000023905	68.2316	43.0316	0.3986	0.00075425	0.023281	Tnfrsf12a	chr17	-	23675447	23677449	963	protein_coding	tumor_necrosis_factor_receptor_superfamily_member_12a	107	60	83	53	67	55	50	63	47	35	37	25	4.85234	3.34393	4.58653	2.90591	3.71295	3.28719	2.75182	3.41531	2.54394	1.97251	2.02901	1.51849
ENSMUSG00000023963	48.4947	30.863	0.39836	0.0007014	0.022465	Cyp39a1	chr17	+	43667425	43751431	3053	protein_coding	cytochrome_P450_family_39_subfamily_a_polypeptide_1	60	52	55	51	47	35	38	27	44	22	30	23	0.858259	0.914132	0.958668	0.882014	0.821564	0.659825	0.65968	0.461693	0.75121	0.391088	0.518923	0.440657
ENSMUSG00000016763	125.065	73.4066	0.39325	0.0011322	0.029097	Scube1	chr15	-	83602583	83725021	7824	protein_coding	signal_peptide_CUB_domain_EGF-like_1	106	111	253	84	107	101	56	79	71	67	80	80	0.591658	0.761424	1.72077	0.566869	0.729836	0.742986	0.379346	0.527126	0.473004	0.464755	0.53997	0.598082
ENSMUSG00000042129	239.867	162.874	0.39303	0.00035531	0.014974	Rassf4	chr6	-	116633008	116673836	6344	protein_coding	Ras_association_(RalGDS/AF-6)_domain_family_member_4	295	290	269	170	245	211	200	180	203	92	171	126	2.03073	2.45339	2.25643	1.41487	2.06098	1.91429	1.67087	1.48124	1.66789	0.787051	1.42345	1.16173
ENSMUSG00000044393	49.3047	24.0421	0.39018	0.00089936	0.025787	Dsg2	chr18	+	20558074	20604521	5766	protein_coding	desmoglein_2	47	81	39	69	29	39	45	14	28	12	30	15	0.355973	0.75395	0.359933	0.631839	0.268407	0.389294	0.413632	0.126756	0.253116	0.11295	0.274761	0.152165
ENSMUSG00000009356	41.4543	26.7022	0.3901	0.00087809	0.025302	Lpo	chr11	-	87806428	87828289	2926	protein_coding	lactoperoxidase	53	46	37	39	42	39	26	32	31	21	29	20	0.791034	0.843754	0.672914	0.703757	0.766029	0.767146	0.470951	0.570942	0.552234	0.389514	0.523398	0.399811
ENSMUSG00000018500	70.1195	48.247	0.38972	0.00031224	0.014309	Adora2b	chr11	+	62248984	62266453	1845	protein_coding	adenosine_A2b_receptor	86	84	60	72	68	63	40	47	58	42	55	44	2.03562	2.44352	1.73056	2.06048	1.9669	1.96531	1.14905	1.3299	1.63858	1.23547	1.57425	1.39494
ENSMUSG00000051359	1742.42	1223.09	0.38858	0.00016081	0.010407	Ncald	chr15	-	37366175	37792570	3733	protein_coding	neurocalcin_delta	1670	1504	2520	2053	1618	1309	1195	1359	1368	931	1388	1029	19.5368	21.6233	35.9232	29.0378	23.1308	20.1822	16.9663	19.0054	19.1013	13.5354	19.6354	16.1234
ENSMUSG00000001435	168.231	115.184	0.3883	0.00040567	0.016328	Col18a1	chr10	-	77052178	77166548	6338	protein_coding	collagen_type_XVIII_alpha_1	263	199	163	167	154	107	147	115	131	73	126	94	1.81216	1.68513	1.36857	1.39122	1.2967	0.971671	1.22925	0.947244	1.07734	0.625099	1.04985	0.867511
ENSMUSG00000034714	2573.6	1882.25	0.38808	3.8759e-06	0.0012089	Ttyh2	chr11	+	114675431	114720977	3486	protein_coding	tweety_homolog_2_(Drosophila)	3915	2525	2698	2130	2742	2011	2064	1698	1967	1982	1919	1521	49.0454	38.8746	41.1857	32.2615	41.9769	33.2026	31.3804	25.4288	29.4112	30.8571	29.0707	25.5212
ENSMUSG00000078234	518	382.868	0.38716	4.973e-07	0.00031524	Klhdc7a	chr4	-	139960220	139968026	7807	protein_coding	kelch_domain_containing_7A	743	551	516	510	521	381	398	389	432	327	406	321	4.15622	3.78791	3.51721	3.4492	3.56142	2.80885	2.70194	2.60125	2.88426	2.27322	2.74632	2.40503
ENSMUSG00000051243	812.653	566.272	0.38634	0.00025834	0.013553	Islr2	chr9	-	58196298	58204319	4303	protein_coding	immunoglobulin_superfamily_containing_leucine-rich_repeat_2	867	880	826	1222	606	610	680	653	581	426	600	431	8.79917	10.976	10.2151	14.9945	7.51574	8.15918	8.37556	7.92243	7.03785	5.373	7.36357	5.85875
ENSMUSG00000045629	159.612	116.092	0.38499	1.6023e-05	0.0025016	Sh3tc2	chr18	+	61953075	62015715	4536	protein_coding	SH3_domain_and_tetratricopeptide_repeats_2	205	152	178	136	173	141	119	114	117	123	115	99	1.97367	1.79847	2.08823	1.58306	2.03537	1.7891	1.39043	1.31204	1.34446	1.47167	1.33885	1.27662
ENSMUSG00000078794	5610.33	3766.21	0.38277	0.00078528	0.023705	Dact3	chr7	+	16875317	16887301	2828	protein_coding	dapper_homolog_3_antagonist_of_beta-catenin_(xenopus)	7768	3913	4926	5956	7495	4631	4132	3608	3979	4504	3232	2841	119.956	74.2613	92.6931	111.201	141.437	94.2504	77.4385	66.6045	73.3381	86.4365	60.3532	58.7613
ENSMUSG00000039323	830.229	300.859	0.38219	0.0003677	0.015327	Igfbp2	chr1	+	72824503	72852474	1307	protein_coding	insulin-like_growth_factor_binding_protein_2	1728	1032	732	806	724	278	538	160	411	146	327	217	57.738	42.3776	29.8035	32.5606	29.562	12.2421	21.8164	6.39088	16.3909	6.06256	13.2124	9.71143
ENSMUSG00000043439	1429.54	836.279	0.38207	0.0015682	0.035086	E130012A19Rik	chr11	-	97627389	97629702	2314	protein_coding	RIKEN_cDNA_E130012A19_gene	1489	698	1396	1473	2267	1386	845	750	829	1066	776	674	28.1012	16.1892	32.1036	33.6102	52.2827	34.4737	19.354	16.9205	18.6735	25.0019	17.7095	17.0371
ENSMUSG00000025504	81.0777	53.0419	0.38192	0.0011268	0.02909	Eps8l2	chr7	+	141338880	141363020	3341	protein_coding	EPS8-like_2	128	89	89	79	81	42	60	37	67	44	62	45	1.67312	1.4297	1.41757	1.24848	1.29383	0.723537	0.951812	0.578151	1.04528	0.714751	0.979995	0.787835
ENSMUSG00000096753	49.4144	31.6743	0.38169	0.0012759	0.031311	Fam181a	chr12	+	103310975	103317065	1419	protein_coding	family_with_sequence_similarity_181_member_A	74	47	42	45	56	43	43	28	40	19	35	24	2.27742	1.77766	1.57507	1.67441	2.10608	1.74411	1.60606	1.03013	1.46931	0.726691	1.30255	0.9893
ENSMUSG00000085795	596.474	438.177	0.3815	6.2757e-06	0.0015477	Zfp703	chr8	+	26977336	26981461	3304	protein_coding	zinc_finger_protein_703	797	552	611	660	632	444	533	434	480	408	426	323	10.5345	8.96667	9.84087	10.5472	10.2082	7.73447	8.54995	6.8575	7.57245	6.70191	6.80892	5.71823
ENSMUSG00000026807	47.4572	27.3456	0.38142	0.0015873	0.035254	Ak8	chr2	+	28700164	28813165	1567	protein_coding	adenylate_kinase_8	62	63	40	69	37	25	34	18	35	17	37	22	1.72789	2.15776	1.35839	2.32494	1.26009	0.918246	1.14997	0.59968	1.16422	0.588787	1.24693	0.821208
ENSMUSG00000030203	334.233	245.016	0.38138	9.3726e-06	0.001927	Dusp16	chr6	-	134715473	134792625	5104	protein_coding	dual_specificity_phosphatase_16	455	345	393	255	310	310	242	270	239	222	272	208	3.89309	3.62778	4.09745	2.63792	3.24131	3.49574	2.51293	2.76165	2.44075	2.36059	2.81428	2.3837
ENSMUSG00000014158	201.891	91.3437	0.38111	0.00085952	0.025003	Trpv4	chr5	-	114622152	114658421	3228	protein_coding	transient_receptor_potential_cation_channel_subfamily_V_member_4	395	303	174	157	167	88	149	47	98	69	114	67	5.34389	5.03781	2.86845	2.56802	2.76092	1.56905	2.44641	0.760117	1.58244	1.1601	1.865	1.21406
ENSMUSG00000025488	22.0847	6.72959	0.38086	0.00021472	0.012099	Cox8b	chr7	-	140898943	140900446	362	protein_coding	cytochrome_c_oxidase_subunit_VIIIb	34	34	21	25	16	9	11	5	16	1	7	1	4.1017	5.04084	3.08704	3.6464	2.35875	1.43094	1.6105	0.721071	2.30381	0.149924	1.02117	0.161581
ENSMUSG00000047496	161.94	106.674	0.38077	0.0010703	0.028276	Rnf152	chr1	-	105276914	105356710	8492	protein_coding	ring_finger_protein_152	204	176	232	154	119	118	119	128	140	56	111	83	1.04909	1.11233	1.45382	0.957509	0.747837	0.79976	0.7427	0.786894	0.859317	0.357896	0.690274	0.571699
ENSMUSG00000038135	22.4044	9.97418	0.38057	0.0008672	0.025179	Crygn	chr5	-	24751003	24758008	768	protein_coding	crystallin_gamma_N	20	30	21	37	17	13	14	8	16	8	11	3	1.13727	2.09649	1.45509	2.54374	1.18129	0.974249	0.966147	0.543807	1.08591	0.565337	0.75638	0.228486
ENSMUSG00000054889	35.2171	16.7143	0.37909	0.0010712	0.028276	Dsp	chr13	+	38151328	38198577	9538	protein_coding	desmoplakin	60	50	29	30	37	16	23	6	22	10	28	11	0.274718	0.281349	0.161798	0.166072	0.207021	0.0965496	0.127805	0.0328405	0.120227	0.0569012	0.155028	0.0674582
ENSMUSG00000001763	375.09	262.551	0.37891	0.00037149	0.015389	Tspan33	chr6	+	29694222	29718559	3558	protein_coding	tetraspanin_33	527	393	372	470	344	231	324	281	291	217	294	160	6.46843	5.92815	5.56377	6.97468	5.15968	3.73675	4.82631	4.12303	4.26307	3.31003	4.36365	2.63035
ENSMUSG00000020846	300.352	221.157	0.3785	1.0537e-05	0.0020292	Fam101b	chr11	-	76019194	76027782	3512	protein_coding	family_with_sequence_similarity_101_member_B	462	302	303	310	271	226	230	233	241	180	231	197	5.74489	4.61514	4.59114	4.66058	4.11799	3.70375	3.47096	3.46352	3.57683	2.78161	3.47349	3.28104
ENSMUSG00000036278	302.339	213.621	0.37848	0.00027346	0.0138	Macrod1	chr19	+	7056768	7198061	1274	protein_coding	MACRO_domain_containing_1	485	289	301	278	325	211	253	206	275	188	210	141	16.6252	12.1748	12.5727	11.5215	13.6139	9.53237	10.5251	8.44139	11.2512	8.00879	8.70479	6.47365
ENSMUSG00000027792	103.123	72.7135	0.37827	0.00035274	0.014907	Bche	chr3	-	73635808	73708415	6210	protein_coding	butyrylcholinesterase	165	118	97	82	96	86	65	71	69	78	83	64	1.16034	1.01982	0.831213	0.697195	0.824992	0.797067	0.554751	0.596875	0.579152	0.681681	0.705822	0.60282
ENSMUSG00000017756	136.645	97.6646	0.3782	0.00017426	0.010999	Slc12a7	chr13	+	73763697	73816743	5131	protein_coding	solute_carrier_family_12_member_7	191	158	115	129	136	119	107	108	103	65	90	105	1.62564	1.65267	1.19269	1.32746	1.41451	1.33485	1.10524	1.09885	1.04633	0.687527	0.926294	1.19698
ENSMUSG00000022949	1025.41	554.855	0.3782	0.0015707	0.035091	Clic6	chr16	+	92485736	92541243	3758	protein_coding	chloride_intracellular_channel_6	1595	1441	965	1062	856	520	846	297	658	412	670	421	18.5352	20.5797	13.6648	14.9211	12.1559	7.96406	11.9314	4.12587	9.12651	5.95003	9.41514	6.55276
ENSMUSG00000096883	208.971	137.254	0.3768	0.0013076	0.031577	AI848285	chr15	-	82206952	82212815	1804	protein_coding	shisa_family_member_8	327	145	174	215	298	142	170	135	160	154	105	91	7.91599	4.31384	5.13269	6.29266	8.81556	4.53043	4.99446	3.90673	4.62295	4.633	3.0737	2.95056
ENSMUSG00000096847	1701.21	1218.32	0.37655	0.00016087	0.010407	Tmem151b	chr17	-	45541940	45549677	4851	protein_coding	transmembrane_protein_151B	2376	1422	2087	1580	1871	1215	1301	1526	1432	958	1153	887	21.3899	15.7326	22.8941	17.1972	20.5832	14.4156	14.2142	16.4225	15.3868	10.718	12.5518	10.6953
ENSMUSG00000029026	65.1985	32.5913	0.37622	0.0013543	0.031945	Trp73	chr4	-	154056253	154140208	5042	protein_coding	transformation_related_protein_73	88	87	53	83	47	48	56	13	43	15	53	16	0.762208	0.926081	0.559378	0.869176	0.497468	0.547931	0.588656	0.134604	0.44453	0.161461	0.555113	0.185616
ENSMUSG00000028042	617.391	438.292	0.37445	0.00030577	0.014309	Zbtb7b	chr3	-	89377644	89394776	4333	protein_coding	zinc_finger_and_BTB_domain_containing_7B	1009	539	621	563	713	414	496	432	524	459	382	310	10.1694	6.67625	7.62667	6.86044	8.78155	5.4992	6.06693	5.20489	6.30345	5.74913	4.65568	4.18478
ENSMUSG00000067199	404.229	251.205	0.37445	0.0018574	0.037981	Frat1	chr19	+	41830168	41830809	579	pseudogene	frequently_rearranged_in_advanced_T_cell_lymphomas	509	238	325	492	588	336	269	194	287	291	214	228	38.3913	22.0613	29.8701	44.8662	54.1962	33.4002	24.6235	17.492	25.8368	27.2768	19.5184	23.0333
ENSMUSG00000047797	821.713	598.233	0.374	6.4969e-05	0.0062166	Gjb1	chrX	+	101376378	101385629	1585	protein_coding	gap_junction_protein_beta_1	1265	779	810	692	926	644	637	618	686	645	547	419	34.8542	26.3779	27.1949	23.052	31.1783	23.3854	21.3003	20.3552	22.5595	22.0856	18.225	15.4627
ENSMUSG00000055235	96.4346	38.2763	0.37334	0.0006455	0.021303	Wdr86	chr5	-	24711738	24730727	4362	protein_coding	WD_repeat_domain_86	164	134	92	88	83	47	75	12	48	23	39	31	1.64192	1.64874	1.12237	1.0652	1.01546	0.620155	0.91128	0.143619	0.573576	0.286168	0.472158	0.415695
ENSMUSG00000067276	26.5883	14.9531	0.37098	0.0020391	0.040081	Capn6	chrX	-	143802231	143827414	4539	protein_coding	calpain_6	33	35	33	26	21	17	14	10	22	10	20	13	0.317503	0.413847	0.386889	0.302444	0.246905	0.215564	0.163472	0.115015	0.252638	0.119569	0.23269	0.167526
ENSMUSG00000038457	36.3897	22.1775	0.36958	0.0022077	0.041644	Tmem255b	chr8	+	13435459	13461452	1224	protein_coding	transmembrane_protein_255B	52	26	42	42	39	25	23	17	33	15	25	19	1.85531	1.14005	1.826	1.81176	1.70041	1.17556	0.995916	0.725076	1.4053	0.665102	1.07862	0.90797
ENSMUSG00000074876	137.715	96.0197	0.36648	0.00087256	0.025238	Spata5l1	chr2	+	122630625	122632930	1526	processed_transcript	spermatogenesis_associated_5-like_1	179	108	122	144	188	109	116	86	112	103	85	68	5.12262	3.79841	4.25439	4.98242	6.57466	4.11112	4.02884	2.94212	3.82559	3.6632	2.94153	2.60648
ENSMUSG00000024866	48.1233	30.0236	0.36623	0.0023584	0.043493	Acy3	chr19	+	3986661	3990007	1505	protein_coding	aspartoacylase_(aminoacylase)_3	75	39	47	38	57	43	27	33	34	39	34	12	2.1763	1.39079	1.66186	1.33315	2.0212	1.64445	0.950831	1.14471	1.17755	1.40639	1.19303	0.466384
ENSMUSG00000059555	76.6954	51.5518	0.36621	0.0015766	0.03517	Tor4a	chr2	-	25192966	25196886	3255	protein_coding	torsin_family_4_member_A	108	77	73	78	57	82	63	65	66	30	39	44	1.44899	1.26962	1.19345	1.26525	0.934532	1.44994	1.02581	1.04251	1.05689	0.500206	0.632735	0.79068
ENSMUSG00000068699	99.8797	66.4041	0.36581	0.0018145	0.037662	Flnc	chr6	+	29433153	29461888	9166	protein_coding	filamin_C_gamma	135	125	86	112	90	73	112	44	63	63	61	51	0.643203	0.731918	0.499288	0.645165	0.524002	0.458385	0.647611	0.250605	0.358258	0.373026	0.351446	0.325454
ENSMUSG00000063760	371.253	271.153	0.36464	0.00013995	0.0097227	Rnf217	chr10	-	31493193	31609184	11013	protein_coding	ring_finger_protein_217	446	287	327	491	427	309	260	279	270	285	289	223	1.76857	1.39865	1.58006	2.35401	2.06915	1.61488	1.25125	1.32256	1.27789	1.40449	1.3858	1.1844
ENSMUSG00000022382	463.385	345.748	0.36462	1.2039e-05	0.0021651	Wnt7b	chr15	-	85535439	85581821	3492	protein_coding	wingless-type_MMTV_integration_site_family_member_7B	673	403	500	405	493	400	352	334	401	336	357	272	8.41656	6.19389	7.61953	6.12369	7.5343	6.59286	5.3425	4.99331	5.98557	5.22208	5.39887	4.55611
ENSMUSG00000030495	672.58	490.665	0.3639	0.0001764	0.010999	Slc7a10	chr7	+	35186385	35204898	1949	protein_coding	solute_carrier_family_7_(cationic_amino_acid_transporter_y+_system)_member_10	1158	715	616	571	633	524	607	490	529	391	492	406	25.9472	19.6891	16.819	15.4688	17.3325	15.4742	16.5064	13.125	14.1475	10.8879	13.331	12.1847
ENSMUSG00000041075	234.28	170.779	0.36382	0.00021139	0.012023	Fzd7	chr1	+	59482424	59486955	4532	protein_coding	frizzled_homolog_7_(Drosophila)	357	270	235	240	203	159	202	138	186	160	170	155	3.44011	3.19747	2.75937	2.79611	2.39043	2.01927	2.36231	1.58966	2.13923	1.91606	1.98092	2.00051
ENSMUSG00000039239	216.349	152.705	0.36348	0.0007889	0.023767	Tgfb2	chr1	-	186623186	186705992	4725	protein_coding	transforming_growth_factor_beta_2	311	275	185	237	183	158	203	122	157	110	189	127	2.87443	3.12366	2.08354	2.64837	2.0669	1.92461	2.27704	1.34795	1.73194	1.26348	2.11236	1.57218
ENSMUSG00000000957	314.54	228.051	0.36317	0.00029122	0.014155	Mmp14	chr14	+	54431604	54441258	2597	protein_coding	matrix_metallopeptidase_14_(membrane-inserted)	475	356	255	358	279	240	291	181	237	240	211	190	7.98759	7.35716	5.22517	7.27853	5.73327	5.31896	5.93878	3.6385	4.75677	5.01554	4.29061	4.27938
ENSMUSG00000046794	35.1197	18.496	0.36249	0.002157	0.041391	Ppp1r3b	chr8	+	35375741	35388124	4206	protein_coding	protein_phosphatase_1_regulatory_(inhibitor)_subunit_3B	53	59	21	33	29	25	22	10	26	8	25	19	0.550301	0.752862	0.265694	0.414264	0.367959	0.342104	0.277223	0.124122	0.32221	0.103228	0.313891	0.264231
ENSMUSG00000036570	619.147	451.1	0.36238	0.00022426	0.012371	Fxyd1	chr7	-	31051681	31055656	620	protein_coding	FXYD_domain-containing_ion_transport_regulator_1	1010	672	545	646	623	385	516	460	469	418	477	340	71.1416	58.1715	46.7775	55.014	53.6249	35.7402	44.1097	38.7331	39.4291	36.5901	40.6289	32.0765
ENSMUSG00000039095	97.2569	63.6085	0.36155	0.0023728	0.043674	En2	chr5	+	28165694	28172166	3539	protein_coding	engrailed_2	176	79	103	65	118	69	74	53	81	70	50	49	2.17183	1.19806	1.54878	0.969762	1.77939	1.12216	1.10822	0.781829	1.193	1.07348	0.746102	0.809869
ENSMUSG00000028551	77.2829	51.6761	0.3614	0.002055	0.040081	Cdkn2c	chr4	-	109660876	109667189	2471	protein_coding	cyclin-dependent_kinase_inhibitor_2C_(p18_inhibits_CDK4)	120	74	51	107	58	72	69	49	51	40	55	43	2.12081	1.60728	1.09832	2.28635	1.25264	1.67706	1.47997	1.03524	1.0758	0.878548	1.17543	1.01788
ENSMUSG00000006218	103.69	69.286	0.36139	0.0020382	0.040081	Fam131c	chr4	+	141368220	141384175	1433	protein_coding	family_with_sequence_similarity_131_member_C	156	95	104	86	130	74	96	80	88	45	51	53	4.75414	3.55803	3.86206	3.16873	4.84136	2.97217	3.5506	2.91447	3.2009	1.70429	1.87946	2.16336
ENSMUSG00000095407	182.783	129.572	0.36113	0.00078487	0.023705	Tmem200c	chr17	+	68837136	68843138	3213	protein_coding	transmembrane_protein_200C	248	180	183	232	172	121	144	109	181	106	139	93	3.37081	3.00673	3.03091	3.8125	2.85685	2.16752	2.37535	1.77106	2.93632	1.7905	2.28461	1.69306
ENSMUSG00000045664	321.781	232.74	0.3601	0.00042052	0.016602	Cdc42ep2	chr19	-	5917556	5924816	1491	protein_coding	CDC42_effector_protein_(Rho_GTPase_binding)_2	526	312	329	298	342	207	277	265	239	218	197	185	15.4064	11.2308	11.7422	10.5529	12.241	7.99062	9.84642	9.27864	8.35518	7.93519	6.97746	7.2576
ENSMUSG00000024913	342.533	256.596	0.35929	2.1418e-05	0.0030206	Lrp5	chr19	-	3584828	3686564	8893	protein_coding	low_density_lipoprotein_receptor-related_protein_5	492	373	332	353	316	265	306	218	261	219	279	237	2.41608	2.25109	1.98665	2.09584	1.89631	1.71508	1.82368	1.27975	1.52978	1.33652	1.65678	1.55883
ENSMUSG00000035578	81.3814	52.4904	0.35881	0.0027056	0.047043	Iqcg	chr16	-	33015385	33056218	2916	protein_coding	IQ_motif_containing_G	85	112	65	107	74	59	74	36	64	32	66	41	1.27299	2.0614	1.1862	1.93744	1.3543	1.16453	1.34499	0.644512	1.144	0.595581	1.19527	0.822424
ENSMUSG00000020538	3146.12	2342.22	0.35839	4.8967e-05	0.0051735	Srebf1	chr11	-	60199089	60222581	4299	protein_coding	sterol_regulatory_element_binding_transcription_factor_1	4877	2992	3113	3005	3327	2305	2861	2094	2590	2261	2283	1813	49.5426	37.3531	38.534	36.9071	41.3005	30.8597	35.2717	25.4288	31.4028	28.5438	28.0445	24.6678
ENSMUSG00000041423	202.913	141.527	0.35771	0.0014043	0.032768	Paqr6	chr3	+	88364584	88368541	1670	protein_coding	progestin_and_adipoQ_receptor_family_member_VI	306	201	176	125	271	180	164	149	162	108	122	134	8.00201	6.45969	5.60826	3.95208	8.6601	6.2036	5.2048	4.65786	5.05631	3.50983	3.85791	4.6934
ENSMUSG00000044340	4107.85	3119.39	0.35703	9.4435e-07	0.00051312	Phlpp1	chr1	+	106171752	106394250	6226	protein_coding	PH_domain_and_leucine_rich_repeat_protein_phosphatase_1	5388	3663	3844	4213	4790	3482	3460	3040	3065	3257	3163	2498	37.7931	31.5762	32.8554	35.7285	41.0579	32.189	29.4539	25.4906	25.66	28.3914	26.8286	23.4684
ENSMUSG00000027931	119.515	81.0617	0.35693	0.0021764	0.041391	Npr1	chr3	-	90450591	90465866	4066	protein_coding	natriuretic_peptide_receptor_1	200	106	148	107	115	73	118	60	81	71	76	74	2.14811	1.39917	1.93699	1.38947	1.50939	1.03334	1.53812	0.770371	1.03837	0.947697	0.987085	1.06454
ENSMUSG00000020788	267.837	198.967	0.35596	0.00011794	0.0087101	Atp2a3	chr11	+	72961169	72993044	4606	protein_coding	ATPase_Ca++_transporting_ubiquitous	412	269	258	282	208	240	179	172	208	184	218	213	3.90631	3.13445	2.98077	3.23264	2.40996	2.99899	2.05971	1.94949	2.35383	2.16807	2.49943	2.70492
ENSMUSG00000035172	410.389	300.222	0.35517	0.00033593	0.014603	Plekhh3	chr11	-	101162679	101171351	3056	protein_coding	pleckstrin_homology_domain_containing_family_H_(with_MyTH4_domain)_member_3	630	341	410	392	463	318	370	306	313	320	261	212	9.00287	5.98871	7.13942	6.77275	8.08533	5.9891	6.41689	5.22738	5.33859	5.68297	4.5102	4.05772
ENSMUSG00000045312	305.446	228.74	0.35458	4.3936e-05	0.004915	Lhfpl2	chr13	+	94057796	94195409	4348	protein_coding	lipoma_HMGIC_fusion_partner-like_2	397	369	329	298	267	234	234	203	280	192	245	203	3.98745	4.5548	4.0266	3.61875	3.27712	3.09752	2.85235	2.43738	3.35663	2.39657	2.97567	2.7309
ENSMUSG00000030849	1753.73	1323.45	0.3539	1.2945e-05	0.0022381	Fgfr2	chr7	-	130162451	133123350	4429	protein_coding	fibroblast_growth_factor_receptor_2	2565	1933	1852	1547	1603	1411	1588	1165	1414	1330	1272	1075	25.2916	23.4239	22.2519	18.4424	19.3151	18.3362	19.003	13.7321	16.641	16.2976	15.1667	14.1972
ENSMUSG00000030770	724.842	534.614	0.35348	0.00021715	0.012146	Parva	chr7	+	112427505	112591692	5869	protein_coding	parvin_alpha	793	890	870	743	637	536	551	572	597	366	638	456	5.90069	8.13876	7.88837	6.68432	5.79223	5.2564	4.97581	5.08801	5.30207	3.38451	5.7407	4.54465
ENSMUSG00000050121	1058.21	799.412	0.35303	1.2938e-05	0.0022381	Opalin	chr19	-	41062474	41077113	1838	protein_coding	oligodendrocytic_myelin_paranodal_and_inner_loop_protein	1558	1087	1141	848	1113	832	821	824	880	781	779	655	37.0182	31.7407	33.0349	24.3603	32.3162	26.0535	23.6741	23.4044	24.9559	23.0613	22.3821	20.8447
ENSMUSG00000021696	680.903	507.516	0.3528	0.0001005	0.0079478	Elovl7	chr13	+	108214404	108287105	5435	protein_coding	ELOVL_family_member_7_elongation_of_long_chain_fatty_acids_(yeast)	922	930	647	562	681	490	565	493	524	482	498	444	7.40841	9.18366	6.33486	5.4597	6.68679	5.18901	5.50967	4.73548	5.02536	4.81311	4.83881	4.7784
ENSMUSG00000030307	4256.01	3090.25	0.35276	0.00058595	0.020215	Slc6a11	chr6	+	114131241	114249886	4066	protein_coding	solute_carrier_family_6_(neurotransmitter_transporter_GABA)_member_11	5871	4454	4583	3461	4411	3592	3362	4170	3679	1885	3048	2299	63.0578	58.7916	59.9811	44.9435	57.8948	50.846	43.8235	53.5408	47.1626	25.1607	39.5873	33.0728
ENSMUSG00000040723	157.741	118.695	0.35254	4.2208e-05	0.0048349	Rcsd1	chr1	-	165648945	165708094	2670	protein_coding	RCSD_domain_containing_1	209	149	174	157	155	132	116	115	116	115	121	118	3.41845	2.99507	3.46793	3.10471	3.09807	2.84545	2.30262	2.24855	2.26455	2.33757	2.39322	2.58506
ENSMUSG00000045064	80.6318	54.9455	0.35247	0.0024409	0.044421	Zc2hc1c	chr12	+	85288591	85299358	4482	protein_coding	zinc_finger_C2HC-type_containing_1C	115	109	86	75	63	55	76	42	64	41	61	43	1.12052	1.30523	1.02108	0.883531	0.750134	0.706283	0.898707	0.489208	0.744292	0.496467	0.718731	0.561172
ENSMUSG00000030342	816.098	624.206	0.35161	4.5789e-07	0.00030288	Cd9	chr6	-	125460266	125494791	1228	protein_coding	CD9_antigen	1082	904	803	744	878	644	703	620	662	585	625	508	38.4789	39.5096	34.7976	31.9895	38.1563	30.1839	30.3412	26.3578	28.0993	25.8545	26.8776	24.1972
ENSMUSG00000027215	1039.36	783.449	0.34883	4.2737e-05	0.0048349	Cd82	chr2	-	93419111	93463140	1824	protein_coding	CD82_antigen	1555	1071	1094	849	1115	785	839	835	867	754	743	612	37.2305	31.5135	31.9172	24.5762	32.6227	24.7704	24.3789	23.8989	24.7759	22.4349	21.5116	19.6257
ENSMUSG00000046546	432.66	328.812	0.34798	1.0312e-05	0.0020114	Fam43a	chr16	+	30599723	30602797	3075	protein_coding	family_with_sequence_similarity_43_member_A	536	461	441	495	430	314	380	353	335	304	322	258	7.61226	8.04615	7.63178	8.49948	7.46266	5.87723	6.5496	5.99302	5.67852	5.36546	5.52993	4.90765
ENSMUSG00000040659	1920.79	1405.39	0.34797	0.00059652	0.020303	Efhd2	chr4	-	141858142	141874920	2381	protein_coding	EF_hand_domain_containing_2	2432	1402	2752	1882	2003	1389	1490	1531	1603	1249	1362	1113	44.6065	31.6025	61.5065	41.7342	44.8944	33.5761	33.1668	33.5685	35.0921	28.4696	30.2083	27.3423
ENSMUSG00000039830	1202.49	886.189	0.34757	0.00042451	0.016685	Olig2	chr16	+	91225550	91228677	2437	protein_coding	oligodendrocyte_transcription_factor_2	1857	1070	1230	993	1454	883	960	792	1009	938	932	631	33.2775	23.5646	26.8585	21.5142	31.8404	20.8542	20.8781	16.9663	21.581	20.8894	20.1962	15.1451
ENSMUSG00000032232	669.153	499.808	0.34689	0.00016912	0.010721	Cgnl1	chr9	-	71626509	71771602	6754	protein_coding	cingulin-like_1	946	797	723	599	581	516	568	499	556	339	544	462	6.1168	6.33329	5.69652	4.68272	4.59077	4.3972	4.45721	3.85705	4.29091	2.72406	4.2535	4.00111
ENSMUSG00000056158	238.11	162.983	0.34627	0.0029153	0.048842	Car10	chr11	+	93098028	93601749	3334	protein_coding	carbonic_anhydrase_10	251	202	403	223	223	161	190	201	175	107	170	128	3.28777	3.25176	6.43238	3.5316	3.56952	2.77938	3.0204	3.14736	2.73595	1.74179	2.69272	2.24566
ENSMUSG00000053965	63.2436	44.4719	0.34573	0.0019685	0.039442	Pde5a	chr3	+	122729158	122859374	6728	protein_coding	phosphodiesterase_5A_cGMP-specific	77	64	69	51	63	65	53	41	54	38	49	30	0.499803	0.510536	0.545752	0.400236	0.499718	0.556052	0.417509	0.318137	0.418353	0.306532	0.384608	0.260816
ENSMUSG00000038319	1965.5	1459.58	0.34515	0.00032296	0.014451	Kcnh2	chr5	-	24319589	24351604	4221	protein_coding	potassium_voltage-gated_channel_subfamily_H_(eag-related)_member_2	3024	1622	1935	2085	2155	1425	1517	1781	1710	1142	1416	1121	31.2867	20.6238	24.3948	26.0809	27.246	19.4307	19.0479	22.0275	21.1162	14.6835	17.7156	15.5342
ENSMUSG00000028413	132.109	98.1695	0.34513	0.0003288	0.014527	B4galt1	chr4	-	40804602	40854005	3983	protein_coding	UDP-Gal:betaGlcNAc_beta_14-_galactosyltransferase_polypeptide_1	153	161	132	137	141	92	99	89	103	90	108	92	1.67755	2.16944	1.76358	1.81611	1.8892	1.32943	1.31735	1.16653	1.34791	1.22634	1.43193	1.35107
ENSMUSG00000051000	40.0972	19.7259	0.34488	0.002656	0.046393	Fam160a1	chr3	-	85660061	85746266	4445	protein_coding	family_with_sequence_similarity_160_member_A1	47	47	48	39	44	23	34	3	24	13	32	12	0.461764	0.56749	0.574648	0.46326	0.528264	0.297813	0.4054	0.0352343	0.281433	0.158727	0.380178	0.15791
ENSMUSG00000022175	1296.52	986.464	0.34471	1.8351e-05	0.0027642	Lrp10	chr14	+	54464164	54471497	4201	protein_coding	low-density_lipoprotein_receptor-related_protein_10	1904	1279	1238	1282	1379	983	1167	1011	1014	987	896	775	19.7928	16.3399	15.682	16.1127	17.5179	13.4676	14.7229	12.5636	12.5812	12.751	11.2633	10.7907
ENSMUSG00000020604	1269.58	963.062	0.34464	3.3275e-05	0.0041839	Arsg	chr11	+	109473374	109573330	3273	protein_coding	arylsulfatase_G	1910	1369	1309	1031	1330	958	1018	1032	1000	954	928	778	25.4848	22.4486	21.2827	16.632	21.6858	16.8464	16.4846	16.4608	15.9254	15.8191	14.9731	13.9038
ENSMUSG00000050390	189.687	136.913	0.34386	0.0013579	0.031961	C77080	chr4	-	129219578	129261404	5187	protein_coding	expressed_sequence_C77080	294	167	215	166	201	139	178	146	154	91	126	119	2.47528	1.72796	2.20574	1.68976	2.068	1.54236	1.81878	1.46944	1.54753	0.952146	1.28281	1.34193
ENSMUSG00000024347	1356.45	1024.33	0.34384	7.3015e-05	0.0066518	Psd2	chr18	+	35964830	36014715	4607	protein_coding	pleckstrin_and_Sec7_domain_containing_2	2045	1393	1351	1216	1354	1086	1188	1036	1219	754	1065	832	19.3851	16.228	15.6052	13.9363	15.6845	13.5675	13.667	11.7397	13.7918	8.88243	12.2079	10.5634
ENSMUSG00000035413	668.627	483.289	0.34319	0.0013451	0.031877	Tmem98	chr11	+	80810175	80822033	1633	protein_coding	transmembrane_protein_98	1047	704	632	516	856	419	580	422	565	472	452	377	27.9998	23.1376	20.5951	16.6838	27.9742	14.7678	18.8243	13.491	18.0342	15.6868	14.6171	13.5038
ENSMUSG00000032343	92.5545	66.1315	0.34272	0.0019881	0.039694	Impg1	chr9	-	80313330	80465481	3356	protein_coding	interphotoreceptor_matrix_proteoglycan_1	114	130	92	77	89	71	61	56	55	66	75	76	1.48346	2.079	1.45881	1.21144	1.41527	1.21765	0.96335	0.871129	0.854233	1.06733	1.18018	1.32462
ENSMUSG00000027220	1580.66	1164.78	0.34259	0.00064792	0.021303	Syt13	chr2	+	92915098	92956058	3761	protein_coding	synaptotagmin_XIII	2210	1251	2138	1480	1532	1190	1259	1440	1313	932	1100	887	25.6615	17.852	30.2508	20.7774	21.7383	18.2109	17.7418	19.9883	18.1969	13.449	15.4454	13.7949
ENSMUSG00000042225	124.839	89.5954	0.34221	0.0016678	0.036145	Ammecr1	chrX	-	142851146	142966728	5437	protein_coding	Alport_syndrome_mental_retardation_midface_hypoplasia_and_elliptocytosis_chromosomal_region_gene_1	164	93	115	119	157	121	96	70	93	105	102	65	1.31728	0.918028	1.12557	1.15563	1.54103	1.2809	0.935811	0.672133	0.891577	1.04811	0.990716	0.699283
ENSMUSG00000041736	112.291	78.3029	0.34173	0.002929	0.048916	Tspo	chr15	+	83563573	83574201	854	protein_coding	translocator_protein	189	115	103	102	123	72	108	83	87	52	80	57	9.66491	7.22724	6.41818	6.3063	7.6863	4.85247	6.70258	5.07384	5.31003	3.30464	4.94699	3.90406
ENSMUSG00000025351	1351.14	1032.87	0.34166	1.3167e-05	0.0022509	Cd63	chr10	+	128908919	128912816	938	protein_coding	CD63_antigen	1762	1708	1317	1258	1308	1026	1117	887	1141	930	1078	962	82.0346	97.7276	74.7163	70.8125	74.4175	62.9553	63.1141	49.367	63.4042	53.8094	60.691	59.989
ENSMUSG00000024247	154.78	108.678	0.34118	0.0027623	0.047541	Pkdcc	chr17	+	83215292	83225070	2446	protein_coding	protein_kinase_domain_containing_cytoplasmic	267	165	141	158	146	96	148	86	137	88	108	80	4.76704	3.62043	3.06757	3.41062	3.18542	2.25893	3.20687	1.83552	2.91944	1.95256	2.33172	1.91308
ENSMUSG00000032902	843.974	654.477	0.3405	5.3225e-08	4.7634e-05	Slc16a1	chr3	+	104638668	104658462	4426	protein_coding	solute_carrier_family_16_(monocarboxylic_acid_transporters)_member_1	1090	933	860	718	835	778	664	708	709	584	626	587	10.755	11.3136	10.34	8.56535	10.068	10.1171	7.95121	8.35099	8.34969	7.1611	7.46915	7.75757
ENSMUSG00000039911	407.544	305.277	0.34043	0.00027946	0.013986	Spsb1	chr4	-	149896283	149955043	3092	protein_coding	splA/ryanodine_receptor_domain_and_SOCS_box_containing_1	556	382	489	361	458	281	310	294	337	321	318	231	7.85288	6.63065	8.41592	6.16453	7.9049	5.23064	5.31372	4.96391	5.68101	5.63435	5.4312	4.3699
ENSMUSG00000026278	416.482	300.636	0.3404	0.0016096	0.035485	Bok	chr1	+	93685660	93695764	1468	protein_coding	BCL2-related_ovarian_killer	552	359	488	500	429	256	320	361	375	232	315	192	16.4213	13.125	17.6899	17.9836	15.5956	10.0369	11.5531	12.838	13.315	8.5771	11.3316	7.65023
ENSMUSG00000046668	1042.89	786.253	0.3388	0.00018394	0.011205	Cxxc5	chr18	+	35829818	35861687	2271	protein_coding	CXXC_finger_5	1504	936	1173	957	1143	765	954	751	901	731	723	609	28.9218	22.1203	27.4861	22.2499	26.8596	19.388	22.2642	17.2639	20.6796	17.4694	16.8124	15.6855
ENSMUSG00000048022	2041.44	1548.97	0.33803	9.6958e-05	0.0079166	Tmem229a	chr6	-	24951141	24956297	5157	protein_coding	transmembrane_protein_229A	3016	1984	2210	1650	2284	1547	1582	1490	1690	1628	1595	1200	25.5404	20.6479	22.8049	16.8935	23.6357	17.2656	16.2587	15.0836	17.0815	17.1331	16.3332	13.6108
ENSMUSG00000002771	799.574	582.589	0.33792	0.0014457	0.033326	Grin2d	chr7	-	45831883	45870928	5431	protein_coding	glutamate_receptor_ionotropic_NMDA2D_(epsilon_4)	1352	721	654	727	972	577	681	586	743	506	545	408	10.8715	7.12505	6.40811	7.06784	9.55117	6.11482	6.64574	5.63293	7.1309	5.05649	5.29938	4.3942
ENSMUSG00000085208	260.107	197.81	0.33785	5.6049e-05	0.0056287	Brip1os	chr11	+	86201370	86304443	4423	antisense	BRCA1_interacting_protein_C-terminal_helicase_1_opposite_strand	305	310	250	232	265	240	195	221	212	148	226	173	3.01146	3.76164	3.00784	2.76951	3.19742	3.12307	2.33665	2.6085	2.49836	1.81603	2.69836	2.28785
ENSMUSG00000028776	177.381	129.088	0.33736	0.0016436	0.03582	Tinagl1	chr4	-	130164454	130175122	2085	protein_coding	tubulointerstitial_nephritis_antigen-like_1	285	201	184	140	166	133	166	104	146	134	112	103	5.96943	5.17395	4.69617	3.54531	4.24886	3.67141	4.21967	2.60402	3.64991	3.48801	2.83675	2.88955
ENSMUSG00000020029	2185.4	1690.44	0.33655	1.3709e-06	0.00063201	Nudt4	chr10	-	95547007	95564167	3231	protein_coding	nudix_(nucleoside_diphosphate_linked_moiety_X)-type_motif_4	2889	2226	2306	2191	2209	1714	1813	1713	2043	1449	1677	1350	39.0485	36.9761	37.98	35.8045	36.4862	30.5325	29.7397	27.6781	32.9585	24.3394	27.4097	24.4397
ENSMUSG00000028066	70.5864	50.4317	0.33654	0.0025044	0.045135	Pmf1	chr3	-	88394143	88410316	992	protein_coding	polyamine-modulated_factor_1	99	75	63	75	62	64	67	61	53	44	39	36	4.3583	4.05772	3.37957	3.99192	3.33542	3.71327	3.57964	3.21022	2.78484	2.40724	2.07616	2.12271
ENSMUSG00000002910	386.506	292.319	0.33579	0.00020477	0.011828	Arrdc2	chr8	-	70835155	70839720	2329	protein_coding	arrestin_domain_containing_2	570	374	348	316	459	332	287	309	295	314	304	224	10.6881	8.61856	7.95137	7.16391	10.5175	8.20458	6.53114	6.92636	6.60219	7.31709	6.89307	5.62572
ENSMUSG00000031872	98.2668	69.6458	0.33557	0.0029214	0.048842	Bean1	chr8	+	104170513	104219092	3386	protein_coding	brain_expressed_associated_with_Nedd4_1	136	86	124	97	82	84	92	80	85	54	63	42	1.75407	1.36315	1.9488	1.51258	1.2924	1.42784	1.44005	1.23344	1.30848	0.865536	0.982567	0.72554
ENSMUSG00000050854	551.481	407.046	0.33477	0.00113	0.02909	Tmem125	chr4	-	118540941	118544044	1864	protein_coding	transmembrane_protein_125	880	481	555	426	700	396	400	422	475	413	364	338	20.6172	13.8494	15.8445	12.0669	20.0411	12.2275	11.3734	11.8191	13.2826	12.0249	10.3125	10.6064
ENSMUSG00000048277	185.168	135.819	0.33369	0.0015868	0.035254	Syngr2	chr11	+	117809668	117814283	1520	protein_coding	synaptogyrin_2	292	188	174	162	211	129	176	152	127	132	116	103	8.38944	6.63814	6.09169	5.62735	7.40814	4.88466	6.13685	5.22055	4.35507	4.71312	4.03017	3.96363
ENSMUSG00000015202	212.519	158.721	0.33352	0.00070341	0.022483	Cnksr3	chr10	-	7119063	7212237	3447	protein_coding	Cnksr_family_member_3	329	181	225	212	211	166	197	163	183	130	149	122	4.1682	2.81819	3.47355	3.24733	3.26672	2.77175	3.02901	2.46867	2.76723	2.04682	2.28272	2.07023
ENSMUSG00000017723	27.3094	7.29874	0.33262	0.00045073	0.017361	Wfdc2	chr2	+	164562413	164568510	849	protein_coding	WAP_four-disulfide_core_domain_2	59	38	31	18	23	6	16	0	12	3	10	3	3.03486	2.4022	1.94306	1.11943	1.44574	0.406754	0.998823	0	0.736731	0.191775	0.622015	0.206687
ENSMUSG00000032348	330.39	252.618	0.33229	7.4114e-05	0.0067018	Gsta4	chr9	+	78191966	78209348	957	protein_coding	glutathione_S-transferase_alpha_4	421	373	306	322	345	276	269	287	289	177	263	217	19.2116	20.9184	17.0154	17.7655	19.2388	16.5991	14.8976	15.6562	15.7406	10.0378	14.5128	13.2632
ENSMUSG00000032224	809.505	606.209	0.33194	0.00064954	0.021303	Fam81a	chr9	-	70089310	70142560	2904	protein_coding	family_with_sequence_similarity_81_member_A	966	857	989	941	707	547	648	590	751	457	698	466	14.5269	15.8386	18.1231	17.109	12.9925	10.8412	11.8265	10.6065	13.4797	8.54079	12.6931	9.38617
ENSMUSG00000034460	15.9874	6.65459	0.3318	0.0020063	0.039899	Six4	chr12	-	73099609	73113456	6817	protein_coding	sine_oculis-related_homeobox_4	34	18	16	17	8	9	8	4	8	4	13	3	0.217811	0.141714	0.124899	0.13167	0.0626278	0.0759866	0.0621975	0.0306325	0.0611691	0.0318453	0.100707	0.0257411
ENSMUSG00000028542	1212.03	930.707	0.33092	5.3218e-05	0.0055079	Slc6a9	chr4	+	117834506	117875198	3479	protein_coding	solute_carrier_family_6_(neurotransmitter_transporter_glycine)_member_9	1833	1151	1361	1041	1153	1002	962	882	1046	874	1039	724	23.0092	17.7563	20.8179	15.799	17.6866	16.5768	14.6554	13.2352	15.6716	13.6344	15.7714	12.1726
ENSMUSG00000031983	1740.89	1330.5	0.33066	0.00011667	0.0086583	2310022B05Rik	chr8	-	124635766	124663369	3297	protein_coding	RIKEN_cDNA_2310022B05_gene	2707	1827	1681	1436	1814	1387	1515	1326	1483	1175	1408	1003	35.8561	29.7408	27.1319	22.9968	29.3622	24.2128	24.354	20.9962	23.4454	19.3418	22.5524	17.7943
ENSMUSG00000032733	440.46	332.561	0.33056	0.00043555	0.016947	Snx33	chr9	-	56917200	56928371	4564	protein_coding	sorting_nexin_33	651	498	439	367	469	319	402	368	351	285	326	246	6.22916	5.8562	5.1186	4.24573	5.484	4.02284	4.66828	4.20938	4.00864	3.38905	3.77208	3.15274
ENSMUSG00000022805	45.247	20.9045	0.3305	0.0029438	0.049032	Maats1	chr16	-	38297754	38342143	2750	protein_coding	MYCBP-associated_testis_expressed_1	50	66	34	73	36	22	40	8	33	10	27	8	0.79402	1.28808	0.657928	1.40159	0.698618	0.460445	0.77091	0.151871	0.625485	0.197354	0.518489	0.17016
ENSMUSG00000010660	228.535	174.551	0.33026	0.00016144	0.010407	Plcd1	chr9	-	119071527	119093496	2651	protein_coding	phospholipase_C_delta_1	326	229	230	233	222	180	219	165	158	157	189	147	5.37034	4.63616	4.6169	4.64065	4.46903	3.90796	4.37835	3.24931	3.10658	3.21417	3.76496	3.24345
ENSMUSG00000031790	844.469	641.168	0.33	0.00028301	0.014025	Mmp15	chr8	+	95352268	95374293	4348	protein_coding	matrix_metallopeptidase_15	1292	779	881	787	880	641	733	754	685	612	536	487	12.9768	9.61569	10.7825	9.55691	10.801	8.48509	8.93492	9.05312	8.21176	7.63907	6.51004	6.55147
ENSMUSG00000012017	169.159	126.175	0.32994	0.0010052	0.027533	Scarf2	chr16	+	17797282	17808287	3302	protein_coding	scavenger_receptor_class_F_member_2	236	127	146	178	206	153	136	106	137	123	133	112	3.12125	2.06423	2.35292	2.84626	3.32936	2.66687	2.18292	1.67589	2.16261	2.02165	2.12708	1.98399
ENSMUSG00000045625	377.223	284.36	0.32977	0.00053123	0.019107	Pigz	chr16	+	31933851	31946046	2184	protein_coding	phosphatidylinositol_glycan_anchor_biosynthesis_class_Z	492	383	432	329	450	250	275	303	306	305	279	218	9.83799	9.41193	10.526	7.95382	10.9959	6.58833	6.67354	7.2428	7.30305	7.57924	6.74621	5.83852
ENSMUSG00000015970	268.734	199.798	0.32964	0.001234	0.030854	Chdh	chr14	+	30009023	30040466	5629	protein_coding	choline_dehydrogenase	358	313	318	229	249	200	235	134	201	210	220	181	2.77745	2.98432	3.00627	2.14801	2.36069	2.04497	2.21265	1.24277	1.86123	2.02473	2.06395	1.88082
ENSMUSG00000035615	273.056	206.146	0.32937	0.00047846	0.017885	Frmpd1	chr4	+	45184875	45285936	5241	protein_coding	FERM_and_PDZ_domain_containing_1	400	263	292	248	274	220	244	235	242	158	198	151	3.33303	2.69323	2.96484	2.49845	2.79002	2.416	2.46747	2.34083	2.40678	1.63614	1.99508	1.68524
ENSMUSG00000031734	29.3702	13.2542	0.32927	0.0027867	0.04769	Irx3	chr8	-	91798525	91801916	2610	protein_coding	Iroquois_related_homeobox_3	55	38	15	32	32	14	24	9	24	7	12	4	0.920272	0.781404	0.305832	0.647354	0.654304	0.308728	0.487357	0.180019	0.479299	0.145558	0.2428	0.0896435
ENSMUSG00000024664	304.064	227.267	0.3289	0.00099115	0.027367	Fads3	chr19	+	10041548	10059671	3269	protein_coding	fatty_acid_desaturase_3	454	319	296	355	271	203	268	265	247	168	230	175	6.06506	5.23731	4.81847	5.73384	4.4241	3.57412	4.34506	4.23202	3.93838	2.78916	3.71554	3.13128
ENSMUSG00000025348	221.551	163.006	0.32883	0.0018776	0.038158	Itga7	chr10	+	128933813	128958277	4013	protein_coding	integrin_alpha_7	322	227	278	148	205	195	198	168	176	166	135	124	3.50413	3.03591	3.68645	1.94726	2.72618	2.79675	2.615	2.18553	2.28601	2.24501	1.77653	1.80739
ENSMUSG00000031709	1714.99	1321.95	0.32882	3.8168e-05	0.0045015	Tbc1d9	chr8	+	83165352	83272934	5334	protein_coding	TBC1_domain_family_member_9	2289	1993	1882	1656	1550	1274	1468	1286	1511	1046	1432	1111	18.7407	20.0533	18.7758	16.3923	15.5078	13.7469	14.5864	12.5865	14.7655	10.6428	14.1775	12.1832
ENSMUSG00000052026	647.198	479.608	0.32877	0.0014271	0.033064	Slc6a7	chr18	-	60995381	61014199	3342	protein_coding	solute_carrier_family_6_(neurotransmitter_transporter_L-proline)_member_7	970	564	745	618	636	494	437	607	594	335	547	342	12.6753	9.05743	11.8627	9.7637	10.156	8.50762	6.93029	9.48197	9.26436	5.44022	8.6435	5.98575
ENSMUSG00000031714	1442	1114.65	0.3286	2.2623e-05	0.0030863	Gab1	chr8	-	80764434	80880479	4859	protein_coding	growth_factor_receptor_bound_protein_2-associated_protein_1	2106	1514	1504	1228	1451	1161	1215	990	1226	1106	1176	897	18.928	16.7229	16.4715	13.3439	15.9364	13.7522	13.2527	10.6366	13.1516	12.3534	12.7811	10.798
ENSMUSG00000048677	68.2457	49.3455	0.32848	0.0028482	0.048023	Tpcn2	chr7	-	145253923	145283927	2909	protein_coding	two_pore_segment_channel_2	90	71	69	50	71	70	61	46	55	43	48	40	1.35112	1.30993	1.26223	0.907525	1.30252	1.38498	1.11138	0.825525	0.985495	0.802238	0.871377	0.804295
ENSMUSG00000030111	77.6942	31.9027	0.32788	0.0020575	0.040081	A2m	chr6	+	121636173	121679237	4670	protein_coding	alpha-2-macroglobulin	107	117	66	68	91	36	56	19	38	7	45	26	1.0006	1.34463	0.752072	0.768819	1.03991	0.443684	0.635547	0.212399	0.424133	0.0813504	0.508867	0.325653
ENSMUSG00000017400	595.173	434.401	0.32768	0.0024603	0.044615	Stac2	chr11	-	98036623	98053462	3050	protein_coding	SH3_and_cysteine_rich_domain_2	633	649	881	392	596	501	471	513	489	325	410	373	9.06354	11.4203	15.3712	6.78607	10.4284	9.45422	8.1846	8.78079	8.35688	5.78312	7.09892	7.15333
ENSMUSG00000000149	3856.74	2931.91	0.32761	0.00033012	0.014527	Gna12	chr5	-	140758408	140830431	3416	protein_coding	guanine_nucleotide_binding_protein_alpha_12	6234	3723	3833	3274	4199	2827	3258	2769	3220	3103	2712	2314	79.6972	58.4935	59.7108	50.605	65.5992	47.6317	50.5486	42.3176	49.133	49.2995	41.9257	39.6228
ENSMUSG00000032280	665.261	505.799	0.32739	0.00033929	0.01468	Tle3	chr9	+	61372366	61418497	8638	protein_coding	transducin-like_enhancer_of_split_3_homolog_of_Drosophila_E(spl)	1001	673	630	684	668	490	647	477	537	457	535	356	5.06075	4.18152	3.88114	4.18095	4.12699	3.26491	3.96979	2.88285	3.24038	2.87132	3.27076	2.41066
ENSMUSG00000039194	198.032	148.965	0.32629	0.00090976	0.02592	Rlbp1	chr7	-	79374871	79387027	2202	protein_coding	retinaldehyde_binding_protein_1	221	211	245	219	184	141	139	157	157	142	120	163	4.38297	5.14277	5.92081	5.25121	4.45934	3.68544	3.3456	3.72219	3.71636	3.49985	2.87788	4.32982
ENSMUSG00000033088	277.739	211.377	0.32623	0.00042121	0.016602	Triobp	chr15	+	78947724	79005867	7187	protein_coding	TRIO_and_F-actin_binding_protein	453	286	267	241	271	218	235	193	221	216	219	169	2.75261	2.13575	1.97695	1.77052	2.0123	1.74581	1.73299	1.40193	1.6028	1.63111	1.60918	1.37543
ENSMUSG00000044576	491.238	380.358	0.32581	2.7857e-05	0.0035917	Gareml	chr5	+	30105161	30118378	3865	protein_coding	GRB2_associated_regulator_of_MAPK1-like	674	454	438	490	546	438	417	387	402	395	373	283	7.6156	6.30433	6.03055	6.6939	7.53899	6.52248	5.71825	5.2273	5.42141	5.54659	5.09645	4.28288
ENSMUSG00000008318	344.197	253.602	0.32524	0.0021588	0.041391	Relt	chr7	-	100845848	100863446	2850	protein_coding	RELT_tumor_necrosis_factor_receptor	436	263	453	321	393	258	257	310	318	196	236	193	6.68091	4.95271	8.45835	5.94693	7.35898	5.2103	4.7793	5.67849	5.81591	3.73241	4.37296	3.96106
ENSMUSG00000090946	594.95	445.48	0.32518	0.0011876	0.030013	Ccdc71l	chr12	+	32378704	32382943	4240	protein_coding	coiled-coil_domain_containing_71_like	809	468	503	667	764	470	531	438	487	461	367	356	8.33252	5.92396	6.31298	8.30601	9.61607	6.37999	6.63751	5.39293	5.98685	5.90084	4.57097	4.91115
ENSMUSG00000021411	85.0984	63.1493	0.32494	0.0021607	0.041391	Pxdc1	chr13	-	34627840	34652681	2027	protein_coding	PX_domain_containing_1	128	95	78	96	68	66	64	57	62	67	64	59	2.75772	2.51537	2.04773	2.50063	1.7903	1.87404	1.67341	1.46804	1.59431	1.79391	1.66738	1.70254
ENSMUSG00000059810	691.203	526.691	0.32482	0.0003822	0.015631	Rgs3	chr4	+	62559847	62704001	4698	protein_coding	regulator_of_G-protein_signaling_3	1092	680	744	609	701	490	559	560	610	447	551	405	10.1509	7.76834	8.42737	6.84442	7.96297	6.00304	6.30631	6.22288	6.76787	5.16384	6.19366	5.04245
ENSMUSG00000040093	112.207	83.3735	0.32472	0.0017672	0.037393	Bmf	chr2	-	118528757	118549687	4642	protein_coding	BCL2_modifying_factor	121	115	136	106	115	96	77	91	70	68	85	100	1.13835	1.32961	1.55907	1.20568	1.3221	1.19029	0.879148	1.02342	0.78601	0.795028	0.966991	1.26007
ENSMUSG00000021010	225.767	174.381	0.3246	5.9536e-05	0.0057693	Npas3	chr12	+	53248677	54072175	5879	protein_coding	neuronal_PAS_domain_protein_3	306	240	215	208	230	199	196	185	199	152	166	138	2.27306	2.19099	1.94611	1.86807	2.08783	1.94822	1.76697	1.6428	1.76435	1.4032	1.49112	1.37301
ENSMUSG00000032338	192.755	144.734	0.32413	0.0010533	0.028164	Hcn4	chr9	+	58823512	58860955	3798	protein_coding	hyperpolarization-activated_cyclic_nucleotide-gated_K+_4	219	143	213	248	200	162	151	170	137	133	144	123	2.51816	2.02075	2.9844	3.4477	2.81025	2.45498	2.10716	2.33674	1.88019	1.90053	2.00224	1.8943
ENSMUSG00000026604	154.373	115.742	0.32394	0.0011419	0.029248	Ptpn14	chr1	+	189728268	189876695	10740	protein_coding	protein_tyrosine_phosphatase_non-receptor_type_14	173	199	159	154	144	123	113	97	141	101	145	91	0.703454	0.994446	0.787816	0.757092	0.715531	0.659157	0.557636	0.471502	0.684306	0.510382	0.712972	0.495606
ENSMUSG00000036634	11158.2	8477.11	0.32355	0.00055035	0.019518	Mag	chr7	-	30899176	30914873	2434	protein_coding	myelin-associated_glycoprotein	18090	10451	11895	8699	12020	8501	9128	8708	9121	8979	8070	6287	324.573	230.446	260.062	188.704	263.545	201.019	198.761	186.773	195.325	200.21	175.09	151.085
ENSMUSG00000086844	114.657	84.2586	0.32311	0.0029537	0.049032	B230206H07Rik	chr7	-	141359141	141365110	3269	processed_transcript	RIKEN_cDNA_B230206H07_gene	197	105	112	95	123	86	69	94	84	77	98	77	2.63175	1.72388	1.8232	1.53441	2.00798	1.51416	1.11869	1.50117	1.33937	1.27836	1.58314	1.37776
ENSMUSG00000049521	895.991	664.358	0.32308	0.0020723	0.040265	Cdc42ep1	chr15	+	78842647	78850902	2542	protein_coding	CDC42_effector_protein_(Rho_GTPase_binding)_1	1364	846	902	711	1133	622	688	648	782	778	578	466	23.4333	17.8619	18.8827	14.7682	23.7862	14.0832	14.3446	13.3081	16.0349	16.6105	12.0077	10.7228
ENSMUSG00000048707	1052.14	786.842	0.32275	0.0015303	0.03444	Tprn	chr2	+	25262618	25269885	2787	protein_coding	taperin	1750	828	1086	903	1178	824	831	723	906	906	712	585	27.4217	15.945	20.736	17.1074	22.5569	17.0168	15.803	13.5431	16.9444	17.6429	13.4912	12.2777
ENSMUSG00000018405	280.56	216.824	0.3219	0.00010799	0.0083389	Mrm1	chr11	-	84813061	84819515	2477	protein_coding	mitochondrial_rRNA_methyltransferase_1_homolog_(S._cerevisiae)	401	262	285	284	285	225	190	229	238	199	254	177	7.06988	5.67685	6.12281	6.05375	6.14029	5.22811	4.06541	4.82643	5.00825	4.36019	5.41522	4.17971
ENSMUSG00000048450	318.722	136.218	0.32159	0.0026799	0.046756	Msx1	chr5	-	37820485	37824583	1935	protein_coding	msh_homeobox_1	707	355	266	294	288	129	254	57	180	101	141	81	15.9563	9.84645	7.31531	8.0223	7.94295	3.83704	6.95711	1.53784	4.84872	2.83282	3.8481	2.44852
ENSMUSG00000020432	511.194	391.45	0.32064	0.00042702	0.016701	Tcn2	chr11	-	3917192	3932159	2027	protein_coding	transcobalamin_2	783	575	506	424	553	349	421	379	395	387	398	338	16.8695	15.2246	13.284	11.0445	14.5593	9.90968	11.0079	9.76117	10.1573	10.3618	10.369	9.75354
ENSMUSG00000023004	4383.46	3452.86	0.31997	2.1682e-07	0.00017361	Tuba1b	chr15	-	98931425	98934565	1743	protein_coding	tubulin_alpha_1B	5350	4689	4590	4476	4341	3617	3523	3686	4019	2839	3634	2818	134.045	144.383	140.135	135.589	132.912	119.437	107.125	110.401	120.187	88.3988	110.102	94.5677
ENSMUSG00000038463	89.824	66.53	0.31979	0.0030184	0.049754	Olfml2b	chr1	+	170644532	170682789	3095	protein_coding	olfactomedin-like_2B	131	105	103	70	79	71	61	71	60	69	61	70	1.84844	1.82079	1.77096	1.19418	1.36219	1.32034	1.04459	1.19761	1.01048	1.20995	1.04083	1.32293
ENSMUSG00000037419	2180.62	1705.49	0.31971	8.2636e-06	0.0018022	Endod1	chr9	-	14353990	14381242	4470	protein_coding	endonuclease_domain_containing_1	2831	2242	2348	1963	2281	1817	1794	1827	1934	1428	1872	1291	27.6583	26.9191	27.9526	23.187	27.2325	23.3957	21.2712	21.3377	22.552	17.338	22.116	16.8934
ENSMUSG00000035513	280.672	208.465	0.31968	0.002374	0.043674	Ntng2	chr2	-	29194541	29253005	1957	protein_coding	netrin_G2	373	199	371	243	300	246	206	260	189	216	212	154	8.32361	5.45751	10.0882	6.55613	8.18089	7.23489	5.57895	6.93584	5.03392	5.9902	5.72076	4.60287
ENSMUSG00000066150	449.183	338.934	0.3196	0.0012722	0.031311	Slc31a1	chr4	+	62360727	62391769	4154	protein_coding	solute_carrier_family_31_member_1	572	602	403	475	385	349	409	291	368	232	379	331	6.01345	7.7779	5.16263	6.03753	4.94612	4.83556	5.21835	3.65715	4.6176	3.0311	4.81816	4.6608
ENSMUSG00000005125	2333.54	1795.74	0.31913	0.00027372	0.0138	Ndrg1	chr15	-	66929321	66969640	4049	protein_coding	N-myc_downstream_regulated_gene_1	3384	2461	2416	1915	2532	1795	1966	1528	2055	1886	1850	1367	36.4986	32.6209	31.7528	24.972	33.3723	25.5155	25.7343	19.7012	26.4545	25.2797	24.1286	19.7479
ENSMUSG00000052135	1090.03	805.641	0.31877	0.0029418	0.049032	Foxo6	chr4	-	120267079	120287349	2615	protein_coding	forkhead_box_O6	1488	839	778	1492	1250	903	987	818	869	852	640	611	24.8499	17.2196	15.8322	30.1252	25.5099	19.8749	20.0042	16.3304	17.3214	17.6826	12.9246	13.6669
ENSMUSG00000023232	55.3028	18.177	0.31844	0.0012036	0.030368	Serinc2	chr4	-	130253495	130279205	1881	protein_coding	serine_incorporator_2	109	72	54	60	32	25	30	9	29	7	30	5	2.53065	2.05436	1.5277	1.6842	0.907886	0.764961	0.845296	0.249787	0.803609	0.20197	0.84225	0.155482
ENSMUSG00000026796	1060.78	802.179	0.31833	0.001262	0.031169	Fam129b	chr2	+	32876114	32925254	3714	protein_coding	family_with_sequence_similarity_129_member_B	1787	1044	983	915	1112	799	939	702	885	893	753	585	21.0124	15.0866	14.0846	13.008	15.9784	12.3821	13.3999	9.8676	12.4204	13.0493	10.7068	9.21326
ENSMUSG00000020099	2711.32	2050.09	0.31806	0.0012788	0.03133	Unc5b	chr10	-	60762610	60831581	5852	protein_coding	unc-5_homolog_B_(C._elegans)	4554	2528	2795	2173	2996	1920	2365	2109	2114	2164	1844	1560	33.9846	23.1849	25.4161	19.6059	27.3217	18.8836	21.4192	18.8143	18.8294	20.0693	16.6405	15.5926
ENSMUSG00000043456	682.273	528.792	0.31745	0.00014356	0.0098829	Zfp536	chr7	-	37472135	37773641	4621	protein_coding	zinc_finger_protein_536	1019	636	723	561	744	557	587	524	518	527	546	432	9.63013	7.38675	8.32596	6.41002	8.59226	6.93756	6.73253	5.91986	5.84291	6.18946	6.23972	5.46823
ENSMUSG00000045087	1176.6	876.303	0.31681	0.0026464	0.046332	S1pr5	chr9	-	21242912	21248443	2500	protein_coding	sphingosine-1-phosphate_receptor_5	1955	1101	1130	892	1434	842	967	936	961	970	750	616	34.1508	23.6363	24.0531	18.839	30.6111	19.3847	20.5004	19.5457	20.0364	21.0577	15.8427	14.4125
ENSMUSG00000074170	132.481	99.3981	0.3161	0.0023391	0.043241	Plekhf1	chr7	-	38220654	38227994	1559	protein_coding	pleckstrin_homology_domain_containing_family_F_(with_FYVE_domain)_member_1	209	130	115	145	140	89	118	103	93	92	106	78	5.85456	4.47538	3.9254	4.91082	4.79239	3.28573	4.01155	3.44911	3.10937	3.20273	3.59061	2.92649
ENSMUSG00000039450	150.365	113.266	0.31581	0.0018453	0.037805	Dcxr	chr11	-	120725399	120727281	914	protein_coding	dicarbonyl_L-xylulose_reductase	205	139	138	145	186	118	144	103	125	86	111	103	9.79493	8.16208	8.03462	8.37634	10.8602	7.4306	8.35012	5.88311	7.12852	5.10659	6.41336	6.59159
ENSMUSG00000027712	995.171	786.889	0.31571	1.4415e-07	0.00012184	Anxa5	chr3	-	36448925	36475843	1678	protein_coding	annexin_A5	1194	1059	1066	948	1007	861	849	786	908	675	783	669	31.0747	33.8717	33.8063	29.8297	32.0264	29.5324	26.8159	24.4538	28.2052	21.8318	24.6421	23.3203
ENSMUSG00000020774	517.292	402.436	0.31517	0.00011468	0.0085525	Aspa	chr11	-	73304992	73329596	4171	protein_coding	aspartoacylase	675	567	559	393	512	489	436	356	440	397	370	380	7.06736	7.29584	7.13188	4.9749	6.55089	6.74771	5.54016	4.4558	5.49855	5.16569	4.68457	5.32896
ENSMUSG00000008999	289.703	222.999	0.31513	0.00052868	0.019076	Bmp7	chr2	-	172868012	172940321	3670	protein_coding	bone_morphogenetic_protein_7	413	268	272	347	265	235	272	210	227	181	204	225	4.91448	3.91923	3.94398	4.99224	3.85345	3.68544	3.92807	2.98724	3.224	2.67665	2.93544	3.58604
ENSMUSG00000074227	704.891	528.144	0.31456	0.002511	0.045135	Spint2	chr7	-	29256331	29281977	1459	protein_coding	serine_protease_inhibitor_Kunitz_type_2	1090	880	542	731	725	443	657	447	591	479	544	418	32.6261	32.3713	19.7686	26.4542	26.5187	17.4758	23.8664	15.9944	21.1139	17.818	19.6903	16.7579
ENSMUSG00000022090	514.646	393.535	0.31433	0.00090425	0.025845	Pdlim2	chr14	-	70164218	70177681	2635	protein_coding	PDZ_and_LIM_domain_2	778	480	574	405	580	385	409	425	446	389	358	308	12.8942	9.77672	11.5921	8.11534	11.7467	8.40946	8.22657	8.42024	8.82246	8.01212	7.17482	6.83706
ENSMUSG00000052981	1679.05	1312.11	0.31425	4.7535e-05	0.005093	Ube2ql1	chr13	-	69702835	69739897	2679	protein_coding	ubiquitin-conjugating_enzyme_E2Q_family-like_1	2092	1463	1829	1686	1861	1422	1482	1477	1427	1140	1291	985	34.1022	29.3092	36.3307	33.229	37.0718	30.5502	29.3192	28.7822	27.7643	23.0946	25.4485	21.5062
ENSMUSG00000038173	301.511	229.912	0.31396	0.0012498	0.031068	Enpp6	chr8	+	46986925	47094895	3421	protein_coding	ectonucleotide_pyrophosphatase/phosphodiesterase_6	449	349	310	235	309	226	250	179	234	241	229	224	5.73175	5.47526	4.82215	3.627	4.82032	3.80227	3.87314	2.73159	3.56532	3.82334	3.53501	3.82996
ENSMUSG00000006931	437.289	336.086	0.31384	0.0006502	0.021303	Leprel4	chr11	-	100408456	100414836	2178	protein_coding	leprecan-like_4	676	411	422	405	482	329	348	312	394	354	341	246	13.5545	10.1278	10.3107	9.81815	11.8103	8.69412	8.46833	7.47847	9.42918	8.82112	8.26809	6.60658
ENSMUSG00000054150	114.339	85.5668	0.31362	0.0027775	0.047641	Syne3	chr12	-	104929949	105009809	5436	protein_coding	spectrin_repeat_containing_nuclear_envelope_family_member_3	173	111	115	100	111	101	91	82	87	61	117	71	1.38983	1.09591	1.12577	0.971299	1.08972	1.06937	0.887234	0.7875	0.83421	0.609016	1.13662	0.763973
ENSMUSG00000022206	84.1394	32.965	0.31265	0.0024349	0.044365	Npr3	chr15	-	11839896	11905674	6927	protein_coding	natriuretic_peptide_receptor_3	112	134	95	67	76	41	58	20	33	7	58	22	0.706101	1.03823	0.729811	0.510695	0.585516	0.340664	0.443771	0.15073	0.248316	0.0548443	0.442172	0.18577
ENSMUSG00000026437	657.963	503.741	0.31217	0.0010158	0.027647	Cdk18	chr1	-	132112237	132139684	4355	protein_coding	cyclin-dependent_kinase_18	1050	613	650	561	737	494	543	504	564	500	536	348	10.5292	7.55448	7.9425	6.80154	9.03128	6.5287	6.60827	6.04169	6.75035	6.23104	6.49958	4.67402
ENSMUSG00000032531	752.518	574.517	0.31135	0.001351	0.031917	Amotl2	chr9	+	102716672	102733418	4427	protein_coding	angiomotin-like_2	1262	881	697	677	674	530	707	544	620	499	573	468	12.4493	10.6807	8.37829	8.07442	8.12495	6.89055	8.46421	6.41513	7.29991	6.11744	6.83524	6.18352
ENSMUSG00000025352	367.857	282.13	0.31089	0.00095272	0.026792	Gdf11	chr10	-	128882295	128891718	4062	protein_coding	growth_differentiation_factor_11	493	384	407	333	351	310	366	310	310	190	280	224	5.30031	5.07369	5.33196	4.32849	4.61145	4.39248	4.77548	3.98417	3.97793	2.53859	3.64021	3.22558
ENSMUSG00000028927	1029.41	793.657	0.30976	0.00075369	0.023281	Padi2	chr4	+	140906344	140952586	4774	protein_coding	peptidyl_arginine_deiminase_type_II	1543	1044	1103	809	1115	791	918	688	828	837	827	608	14.1149	11.7368	12.2949	8.94743	12.4641	9.53634	10.1915	7.52354	9.04031	9.51528	9.14812	7.44938
ENSMUSG00000033579	2152.3	1653.08	0.30966	0.0010215	0.027753	Fa2h	chr8	-	111345135	111393824	2492	protein_coding	fatty_acid_2-hydroxylase	3367	2049	2135	1740	2506	1616	1699	1541	1789	1876	1637	1253	59.005	44.1292	45.5913	36.8666	53.6665	37.3234	36.1345	32.2828	37.4195	40.8567	34.6904	29.4105
ENSMUSG00000025169	101.726	77.1544	0.30945	0.0022367	0.041908	Ogfod3	chr11	-	121177591	121204711	1308	protein_coding	2-oxoglutarate_and_iron-dependent_oxygenase_domain_containing_3	139	118	100	83	113	78	81	84	82	72	78	61	4.64089	4.8418	4.06841	3.35045	4.61042	3.43222	3.28211	3.35265	3.26769	2.98747	3.14916	2.72786
ENSMUSG00000020019	198.818	152.911	0.30941	0.00097447	0.02712	Ntn4	chr10	+	93640681	93747207	3646	protein_coding	netrin_4	266	229	192	218	192	138	166	185	144	137	164	113	3.1861	3.37094	2.80231	3.15698	2.81031	2.17846	2.41306	2.64894	2.05864	2.03931	2.37539	1.81285
ENSMUSG00000048696	677.863	521.724	0.30939	0.00090544	0.025845	Mex3d	chr10	-	80380355	80387659	3266	protein_coding	mex3_homolog_D_(C._elegans)	981	662	554	731	777	509	654	514	524	530	486	388	13.1174	10.8786	9.02663	11.8177	12.6962	8.96994	10.613	8.21605	8.36278	8.80721	7.8583	6.94888
ENSMUSG00000045404	469.867	358.828	0.30871	0.0016756	0.036262	Kcnk13	chr12	+	99964499	100062682	3078	protein_coding	potassium_channel_subfamily_K_member_13	733	473	532	390	486	319	385	340	357	395	388	263	10.3999	8.24755	9.19762	6.69003	8.42632	5.96499	6.62931	5.76669	6.04554	6.96477	6.65689	4.99789
ENSMUSG00000078771	571.617	450.232	0.30772	3.2274e-05	0.0040917	Evi2a	chr11	-	79526560	79530609	2289	protein_coding	ecotropic_viral_integration_site_2a	704	597	604	485	653	482	467	458	506	433	444	363	13.4314	13.9978	14.0418	11.1874	15.2243	12.1196	10.813	10.4457	11.5223	10.2665	10.2434	9.27599
ENSMUSG00000006403	1892.87	1451.25	0.30762	0.0014078	0.0328	Adamts4	chr1	+	171250421	171260637	4389	protein_coding	a_disintegrin-like_and_metallopeptidase_(reprolysin_type)_with_thrombospondin_type_1_motif_4	3190	2007	1912	1474	1876	1397	1597	1615	1511	1460	1380	1055	31.7409	24.5422	23.1822	17.7323	22.8106	18.3197	19.2848	19.2098	17.9446	18.0537	16.6044	14.06
ENSMUSG00000039960	1003.57	787.782	0.30749	9.7335e-05	0.0079166	Rhou	chr8	+	123653929	123663884	3371	protein_coding	ras_homolog_gene_family_member_U	1480	1010	1039	888	1053	772	778	788	912	790	781	624	19.1733	16.0803	16.4017	13.9087	16.6702	13.1809	12.232	12.2035	14.1017	12.7188	12.2349	10.8274
ENSMUSG00000039904	3619.99	2820.99	0.30747	0.00031416	0.014353	Gpr37	chr6	-	25668607	25690729	3870	protein_coding	G_protein-coupled_receptor_37	5559	3777	3908	2922	3741	2661	3003	2783	2983	2884	2800	2268	62.7306	52.3803	53.7373	39.8659	51.5878	39.5751	41.1264	37.5421	40.177	40.4448	38.2081	34.2793
ENSMUSG00000046886	26.2273	9.80228	0.30746	0.0023996	0.043994	Zfp474	chr18	+	52615915	52639830	1930	protein_coding	zinc_finger_protein_474	20	50	11	41	17	22	9	2	19	5	19	5	0.45255	1.39042	0.303297	1.12165	0.470069	0.656075	0.247151	0.054099	0.513135	0.140602	0.519882	0.151535
ENSMUSG00000032854	1628.1	1266.9	0.30687	0.00041676	0.016599	Ugt8a	chr3	-	125865359	125938550	3583	protein_coding	UDP_galactosyltransferase_8A	2252	1869	1732	1249	1674	1323	1314	1038	1418	1358	1310	1062	27.4483	27.9959	25.7237	18.4055	24.9332	21.2521	19.4368	15.124	20.6284	20.5699	19.3078	17.3371
ENSMUSG00000024597	3124.74	2459.16	0.30554	8.0507e-05	0.0069124	Slc12a2	chr18	+	57878678	57946821	6520	protein_coding	solute_carrier_family_12_member_2	4453	3465	3199	2608	3257	2432	2646	2245	2764	2399	2530	2000	29.8263	28.5225	26.1095	21.1199	26.6588	21.4686	21.5089	17.9757	22.0966	19.9692	20.4919	17.9424
ENSMUSG00000053414	207.157	157.224	0.30491	0.0028343	0.048023	Hunk	chr16	+	90386397	90499553	5009	protein_coding	hormonally_upregulated_Neu-associated_kinase	260	236	240	217	196	135	183	151	191	108	175	128	2.26682	2.52868	2.54972	2.28739	2.08822	1.55121	1.93632	1.57377	1.98755	1.17018	1.845	1.49471
ENSMUSG00000006301	1297.38	1025.25	0.30471	3.5456e-05	0.0043502	Tmbim1	chr1	-	74288247	74305622	11011	protein_coding	transmembrane_BAX_inhibitor_motif_containing_1	1806	1363	1331	1027	1375	1136	1029	1037	1133	1034	989	853	7.16283	6.64357	6.43256	4.92466	6.66417	5.93799	4.95296	4.91664	5.36338	5.0965	4.74327	4.53129
ENSMUSG00000071604	453.101	355.573	0.30447	0.00020055	0.01178	Fam189a2	chr19	-	23972751	24031019	2547	protein_coding	family_with_sequence_similarity_189_member_A2	653	477	485	404	453	345	345	331	420	335	389	290	11.1964	10.0513	10.1332	8.375	9.4916	7.79611	7.17904	6.78446	8.5952	7.13829	8.06546	6.65991
ENSMUSG00000032135	948.004	737.746	0.30443	0.00059519	0.020303	Mcam	chr9	+	44134469	44142727	2989	protein_coding	melanoma_cell_adhesion_molecule	1478	1003	981	733	898	814	806	679	862	752	668	605	21.5945	18.0097	17.4653	12.9482	16.0332	15.6742	14.2918	11.8593	15.032	13.6543	11.8021	11.8394
ENSMUSG00000015652	60.0518	18.3063	0.30375	0.0013252	0.031807	Steap1	chr5	-	5736317	5749326	1230	protein_coding	six_transmembrane_epithelial_antigen_of_the_prostate_1	112	93	47	61	53	16	31	8	21	3	26	20	3.97655	4.05798	2.03341	2.61853	2.29954	0.748691	1.33577	0.339548	0.889917	0.132372	1.11629	0.951095
ENSMUSG00000024816	1137.49	871.882	0.30358	0.0020312	0.040081	Frmd8	chr19	-	5849702	5875274	4504	protein_coding	FERM_domain_containing_8	1879	1111	1108	912	1278	824	999	871	969	898	803	636	18.2189	13.2388	13.091	10.6913	15.1427	10.5297	11.7556	10.0957	11.214	10.8207	9.41512	8.25958
ENSMUSG00000049807	5143.91	3985.84	0.30332	0.00098271	0.027184	Arhgap23	chr11	+	97415533	97502402	5816	protein_coding	Rho_GTPase_activating_protein_23	8292	4593	5293	4473	5578	3876	4348	3853	4306	4398	3660	3055	62.2628	42.3842	48.4295	40.6076	51.1828	38.3572	39.6225	34.5852	38.5909	41.0402	33.2327	30.7246
ENSMUSG00000021728	247.962	191.351	0.30265	0.0013324	0.031807	Emb	chr13	+	117220625	117274098	2253	protein_coding	embigin	277	294	282	258	212	205	224	171	199	142	237	164	5.36924	7.00355	6.6607	6.04632	5.02163	5.23698	5.26942	3.96234	4.60391	3.42063	5.55515	4.25777
ENSMUSG00000014599	524.816	411.727	0.3026	0.00030985	0.014309	Csf1	chr3	-	107741048	107760469	4176	protein_coding	colony_stimulating_factor_1_(macrophage)	828	561	510	457	508	412	461	392	430	391	432	336	8.65892	7.20999	6.49893	5.77814	6.49192	5.67838	5.85082	4.90052	5.36715	5.08153	5.46301	4.70628
ENSMUSG00000036854	123.182	95.7288	0.30115	0.0011256	0.02909	Hspb6	chr7	+	30552178	30555443	1980	protein_coding	heat_shock_protein_alpha-crystallin-related_B6	162	133	122	122	128	96	108	84	102	91	98	84	3.57309	3.60511	3.27889	3.25332	3.44997	2.79058	2.89091	2.21478	2.68516	2.49433	2.61378	2.48149
ENSMUSG00000025584	802.656	620.573	0.30106	0.0015059	0.034189	Pde8a	chr7	+	81213596	81334533	3802	protein_coding	phosphodiesterase_8A	1260	824	830	573	890	626	649	604	688	633	624	483	14.4728	11.6318	11.6171	7.95747	12.4925	9.47655	9.04709	8.29356	9.43217	9.03587	8.66724	7.43078
ENSMUSG00000051041	434.45	342.334	0.30105	0.00016775	0.010721	Olfml1	chr7	+	107567446	107591094	1685	protein_coding	olfactomedin-like_1	599	494	472	354	399	376	358	335	382	310	376	272	15.5246	15.7347	14.9065	11.0927	12.637	12.8433	11.2605	10.3791	11.8168	9.98482	11.7841	9.44209
ENSMUSG00000029674	1017.9	779.982	0.30028	0.0025925	0.046062	Limk1	chr5	-	134656039	134688590	3473	protein_coding	LIM-domain_containing_protein_kinase	1392	922	1134	873	1183	798	858	962	972	611	722	527	17.5036	14.2482	17.3756	13.2722	18.1782	13.2247	13.0936	14.4606	14.588	9.54805	10.9784	8.87575
ENSMUSG00000030630	392.069	307.31	0.30018	0.00046373	0.017603	Fah	chr7	-	84585159	84606722	1470	protein_coding	fumarylacetoacetate_hydrolase	569	413	389	324	430	311	342	304	355	279	302	243	16.904	15.0787	14.082	11.6375	15.6107	12.1767	12.3306	10.7962	12.5877	10.3007	10.8492	9.66915
ENSMUSG00000026830	2077.53	1641.03	0.29994	0.00012363	0.0089569	Ermn	chr2	-	58045113	58052864	3635	protein_coding	ermin_ERM-like_protein	2675	2335	2274	1623	2189	1746	1699	1483	1765	1655	1801	1326	32.1376	34.4758	33.2903	23.5747	32.1375	27.6457	24.7722	21.2987	25.309	24.71	26.1648	21.3372
ENSMUSG00000032841	643.206	500.856	0.29966	0.0010019	0.027533	Prr5l	chr2	-	101714285	101883027	4296	protein_coding	proline_rich_5_like	973	627	700	493	714	495	559	521	474	489	525	402	9.89105	7.83314	8.67094	6.0592	8.8696	6.63176	6.89642	6.33125	5.75108	6.17765	6.45362	5.47345
ENSMUSG00000038077	1035.54	822.69	0.29942	2.8991e-05	0.0037065	Kcna6	chr6	-	126708329	126740674	5836	protein_coding	potassium_voltage-gated_channel_shaker-related_subfamily_member_6	1305	1015	1197	856	1120	895	843	856	880	740	857	703	9.76538	9.33433	10.9147	7.74445	10.2417	8.82664	7.65576	7.65728	7.85964	6.88169	7.75486	7.04595
ENSMUSG00000071648	150.829	116.735	0.29903	0.0017475	0.03708	Rom1	chr19	-	8927382	8929356	1526	protein_coding	rod_outer_segment_membrane_protein_1	201	145	138	154	185	111	112	121	134	98	120	107	5.75222	5.09971	4.81235	5.32842	6.46975	4.18655	3.88991	4.13949	4.57705	3.48538	4.15274	4.10137
ENSMUSG00000030554	1073.39	849.939	0.29842	0.00010014	0.0079478	Synm	chr7	-	67730161	67759742	7866	protein_coding	synemin_intermediate_filament_protein	1435	1158	1173	974	1093	820	924	898	879	723	974	655	7.96695	7.90109	7.93554	6.53789	7.41543	5.99995	6.22579	5.9599	5.82466	4.98842	6.53903	4.87065
ENSMUSG00000033880	300.656	236.538	0.29795	0.00047779	0.017885	Lgals3bp	chr11	-	118392751	118402092	2330	protein_coding	lectin_galactoside-binding_soluble_3_binding_protein	447	343	279	288	276	240	263	270	209	221	240	199	8.3781	7.90079	6.37207	6.52633	6.32155	5.92848	5.98241	6.04956	4.67548	5.14772	5.43956	4.9957
ENSMUSG00000023827	1035.29	821.01	0.29764	9.1962e-05	0.0076038	Agpat4	chr17	+	12118704	12219645	1915	protein_coding	1-acylglycerol-3-phosphate_O-acyltransferase_4_(lysophosphatidic_acid_acyltransferase_delta)	1489	1108	1053	873	1088	821	877	850	885	791	830	640	33.9563	31.053	29.2612	24.0701	30.3201	24.6753	24.2721	23.1722	24.0885	22.4174	22.8885	19.5484
ENSMUSG00000034751	937.425	737.899	0.29667	0.0004255	0.016685	Mast4	chr13	-	102732486	103334497	10636	protein_coding	microtubule_associated_serine/threonine_kinase_family_member_4	1374	937	982	798	988	747	796	688	800	677	874	551	5.6416	4.72818	4.91321	3.96147	4.95734	4.04231	3.96653	3.37696	3.92055	3.45453	4.33952	3.03021
ENSMUSG00000037625	7465.29	5766.64	0.29626	0.0023805	0.04374	Cldn11	chr3	+	31149946	31164324	1844	protein_coding	claudin_11	11910	6674	7558	6118	8856	5444	6272	5571	6387	6256	5602	4134	282.062	194.248	218.111	175.179	256.299	169.92	180.269	157.721	180.539	184.126	160.432	131.132
ENSMUSG00000004748	674.732	524.165	0.2955	0.0017764	0.037442	Mtfp1	chr11	-	4091480	4095445	1411	protein_coding	mitochondrial_fission_process_1	959	604	778	625	732	491	483	622	641	444	544	386	29.6815	22.9743	29.3417	23.3876	27.6856	20.0282	18.1425	23.0133	23.6792	17.0779	20.3601	16.0015
ENSMUSG00000021256	442.679	346.534	0.2953	0.0010998	0.028654	Vash1	chr12	+	86678700	86692091	2599	protein_coding	vasohibin_1	673	394	488	417	481	305	364	365	336	349	335	302	11.3084	8.13621	9.99185	8.47153	9.87663	6.75432	7.42286	7.33167	6.73858	7.28782	6.80686	6.79673
ENSMUSG00000039007	174.927	136.964	0.29528	0.00093761	0.026613	Cpq	chr15	+	33083129	33594552	1923	protein_coding	carboxypeptidase_Q	202	210	174	173	164	155	132	135	153	100	150	141	4.58739	5.86101	4.81507	4.75006	4.55129	4.63917	3.63807	3.66497	4.14713	2.82227	4.11927	4.28883
ENSMUSG00000031785	1651.41	1314.52	0.29478	6.9388e-05	0.006437	Gpr56	chr8	+	94977109	95014208	3605	protein_coding	G_protein-coupled_receptor_56	2344	1794	1574	1715	1547	1293	1425	1315	1531	1092	1413	1039	28.3953	26.7085	23.2344	25.1184	22.901	20.6434	20.9501	19.0431	22.1363	16.4398	20.6988	16.8581
ENSMUSG00000055485	1164.82	914.505	0.29465	0.00082155	0.024365	Soga1	chr2	-	157015799	157079254	7864	protein_coding	suppressor_of_glucose_autophagy_associated_1	1874	1131	1157	1180	1121	821	1087	889	916	826	974	736	10.4069	7.71883	7.82928	7.92266	7.60733	6.0088	7.32592	5.90167	6.07138	5.70053	6.5407	5.47436
ENSMUSG00000017765	558.184	435.696	0.29461	0.001507	0.034189	Slc12a4	chr8	-	105943590	105966115	3832	protein_coding	solute_carrier_family_12_member_4	868	624	547	539	535	376	505	357	467	394	450	406	9.89209	8.7396	7.59616	7.42669	7.45072	5.64742	6.98461	4.86361	6.35224	5.58019	6.20148	6.19726
ENSMUSG00000030600	774.191	604.206	0.29418	0.0014138	0.032839	Lrfn1	chr7	+	28451980	28468242	3060	protein_coding	leucine_rich_repeat_and_fibronectin_type_III_domain_containing_1	997	656	835	873	844	582	685	656	712	585	544	412	14.2288	11.5057	14.521	15.0635	14.7194	10.9469	11.8644	11.1918	12.1281	10.3756	9.38828	7.87544
ENSMUSG00000037824	673.962	540.768	0.29397	6.9248e-06	0.0016208	Tspan14	chr14	-	40906445	40966807	2475	protein_coding	tetraspanin_14	939	731	715	636	631	533	540	562	554	512	567	469	16.5685	15.8517	15.3732	13.5679	13.6058	12.3948	11.5636	11.8543	11.6673	11.2272	12.0981	11.084
ENSMUSG00000043496	1289.22	1026.42	0.29367	8.8925e-05	0.0074335	Tril	chr6	-	53815466	53820830	5365	protein_coding	TLR4_interactor_with_leucine-rich_repeats	1785	1206	1336	1186	1391	1082	1163	1065	1162	918	884	893	14.5299	12.0645	13.2516	11.6721	13.8365	11.6077	11.4891	10.3633	11.2894	9.28649	8.70144	9.73601
ENSMUSG00000025572	205.865	159.389	0.29312	0.0030155	0.049754	Tmc6	chr11	-	117765988	117782198	2865	protein_coding	transmembrane_channel-like_gene_family_6	325	226	202	160	216	156	170	151	173	171	158	122	4.95396	4.23366	3.75197	2.94868	4.02346	3.13392	3.14485	2.75149	3.14744	3.23929	2.91233	2.49077
ENSMUSG00000076439	2795.76	2233.09	0.29295	4.1329e-05	0.0048349	Mog	chr17	-	37010743	37023398	1704	protein_coding	myelin_oligodendrocyte_glycoprotein	3822	2830	2878	2276	3106	2394	2124	2366	2357	2257	2258	1868	97.9524	89.1352	89.878	70.5237	97.2752	80.8616	66.0634	72.4872	72.0984	71.8854	69.9782	64.1219
ENSMUSG00000026176	808.676	641.383	0.29285	0.0002623	0.01362	Ctdsp1	chr1	+	74391509	74397285	2957	protein_coding	CTD_(carboxy-terminal_domain_RNA_polymerase_II_polypeptide_A)_small_phosphatase_1	1209	749	805	713	883	667	723	602	698	626	631	523	17.8554	13.5945	14.4869	12.7312	15.936	12.9826	12.9588	10.6282	12.3038	11.4895	11.269	10.3455
ENSMUSG00000037280	909.733	714.11	0.29248	0.0010968	0.028654	Galnt6	chr15	-	100691813	100729376	3798	protein_coding	UDP-N-acetyl-alpha-D-galactosamine:polypeptide_N-acetylgalactosaminyltransferase_6	1443	883	904	735	996	712	748	781	751	733	659	562	16.5922	12.4778	12.6662	10.218	13.9951	10.7898	10.4381	10.7353	10.3067	10.4744	9.16303	8.65527
ENSMUSG00000021366	795.204	620.749	0.29174	0.0018133	0.037662	Hivep1	chr13	+	42052021	42185026	8753	protein_coding	human_immunodeficiency_virus_type_I_enhancer_binding_protein_1	1131	721	1005	678	782	618	594	705	681	503	730	480	5.64286	4.4209	6.11	4.08983	4.76782	4.06368	3.59671	4.20483	4.05532	3.11881	4.40428	3.20762
ENSMUSG00000068735	498.055	391.089	0.29097	0.0012592	0.031169	Trp53i11	chr2	+	93187548	93201759	2899	protein_coding	transformation_related_protein_53_inducible_protein_11	737	480	543	542	440	361	423	407	429	384	417	266	11.1023	8.88639	9.96744	9.87151	8.09981	7.16716	7.73336	7.3293	7.71338	7.18888	7.5962	5.36701
ENSMUSG00000072494	320.886	255.673	0.29088	0.00012678	0.0090985	Ppp1r3e	chr14	-	54872669	54877550	1957	protein_coding	protein_phosphatase_1_regulatory_(inhibitor)_subunit_3E	429	272	329	324	323	305	281	278	249	224	271	214	9.57327	7.45951	8.94617	8.74151	8.80809	8.97009	7.61012	7.41601	6.63199	6.21206	7.31286	6.3962
ENSMUSG00000022469	599.632	470.588	0.29072	0.0014138	0.032839	Rapgef3	chr15	-	97744770	97767972	4204	protein_coding	Rap_guanine_nucleotide_exchange_factor_(GEF)_3	961	682	513	593	568	435	540	468	500	417	506	365	9.98285	8.70671	6.49362	7.44774	7.21034	5.95545	6.80781	5.81165	6.1993	5.38334	6.35618	5.07843
ENSMUSG00000019889	318.185	248.315	0.29068	0.0021042	0.040729	Ptprk	chr10	+	28074820	28597397	6177	protein_coding	protein_tyrosine_phosphatase_receptor_type_K	443	392	304	318	297	226	282	251	272	184	294	195	3.13199	3.40597	2.61896	2.7182	2.56596	2.10581	2.41962	2.12135	2.29523	1.61666	2.5135	1.84653
ENSMUSG00000062591	21693.6	17196.4	0.29037	0.00041562	0.016596	Tubb4a	chr17	-	57080066	57087782	2228	protein_coding	tubulin_beta_4A_class_IVA	31435	21691	23518	17655	23838	16631	17282	16164	18614	18353	17546	13911	616.158	522.513	561.717	418.393	570.985	429.626	411.107	378.748	435.472	447.065	415.883	365.21
ENSMUSG00000044708	3766.66	3027.73	0.29013	8.3132e-06	0.0018022	Kcnj10	chr1	+	172341210	172374085	5407	protein_coding	potassium_inwardly-rectifying_channel_subfamily_J_member_10	4570	4076	4093	3269	3970	3246	2962	3170	3450	2514	3147	2715	36.9108	40.4585	40.2826	31.9221	39.1836	34.5525	29.0339	30.6069	33.2582	25.2341	30.7361	29.3706
ENSMUSG00000073680	3959.3	3124.88	0.29006	0.00079708	0.023871	Tmem88b	chr4	-	155781591	155785874	3471	protein_coding	transmembrane_protein_88B	5865	3859	4252	3148	4378	3107	3326	2943	3533	3279	2994	2451	73.7917	59.6695	65.1885	47.8864	67.3118	51.5198	50.786	44.2641	53.0548	51.2702	45.5518	41.3036
ENSMUSG00000025239	369.113	293.925	0.28975	0.00028179	0.01401	Limd1	chr9	+	123478701	123521548	4849	protein_coding	LIM_domains_containing_1	543	417	348	356	335	299	341	277	297	262	315	251	4.89037	4.61547	3.81908	3.87641	3.68691	3.54901	3.72716	2.98225	3.19256	2.93243	3.43057	3.02776
ENSMUSG00000040711	360.192	287.027	0.28943	0.00019678	0.011609	Sh3pxd2b	chr11	+	32347820	32428173	7413	protein_coding	SH3_and_PX_domains_2B	486	409	365	361	310	303	330	298	297	265	305	211	2.8631	2.96116	2.62018	2.57126	2.23171	2.35254	2.35937	2.09864	2.08832	1.94013	2.17277	1.6649
ENSMUSG00000040957	614.697	488.569	0.28934	0.00030323	0.014309	Cables1	chr18	+	11839220	11945627	3391	protein_coding	CDK5_and_Abl_enzyme_substrate_1	812	565	562	632	730	500	514	519	513	466	531	360	10.4574	8.94238	8.81943	9.8406	11.4886	8.48653	8.03363	7.99017	7.88542	7.45824	8.26942	6.20975
ENSMUSG00000048537	7693.44	5991.33	0.28885	0.0027832	0.047684	Phldb1	chr9	-	44686304	44735198	5600	protein_coding	pleckstrin_homology-like_domain_family_B_member_1	13022	7545	7579	5959	8267	5779	6631	5785	6362	6510	5763	4476	101.551	72.3109	72.0205	56.1846	78.7826	59.3954	62.7577	53.9302	59.2163	63.0916	54.3462	46.7521
ENSMUSG00000030701	10344	8227.37	0.28868	0.0003216	0.014447	Plekhb1	chr7	-	100642892	100662414	2793	protein_coding	pleckstrin_homology_domain_containing_family_B_(evectins)_member_1	15258	10660	10214	8513	11625	8042	8373	8196	9117	8404	8002	6673	238.573	204.842	194.606	160.933	222.122	165.722	158.886	153.196	170.144	163.303	151.299	139.749
ENSMUSG00000025742	547.507	436.135	0.28855	0.0002543	0.013528	Prps2	chrX	-	167346322	167382749	3699	protein_coding	phosphoribosyl_pyrophosphate_synthetase_2	665	683	594	494	470	476	477	394	488	370	450	405	7.85111	9.90989	8.54544	7.05139	6.78084	7.40646	6.83456	5.56068	6.87655	5.4287	6.42446	6.40427
ENSMUSG00000001864	238.998	189.585	0.28845	0.00062935	0.021071	Aif1l	chr2	+	31950260	31973442	2996	protein_coding	allograft_inflammatory_factor_1-like	311	275	244	228	226	196	191	151	218	200	198	164	4.53328	4.92633	4.33391	4.01814	4.02566	3.76532	3.37884	2.63119	3.79271	3.62299	3.49005	3.20185
ENSMUSG00000020486	7663.82	6038.88	0.28788	0.0012542	0.031129	2018-09-04	chr11	+	87568903	87590539	2136	protein_coding	septin_4	11960	7404	8146	6076	8432	5750	6385	5707	6931	5993	6008	4798	244.525	186.036	202.944	150.193	210.668	154.937	158.429	139.484	169.134	152.272	148.538	131.389
ENSMUSG00000005958	241.787	192.249	0.28756	0.00042844	0.016714	Ephb3	chr16	+	21204755	21223305	4748	protein_coding	Eph_receptor_B3	333	246	244	211	242	221	218	194	191	197	199	142	3.06286	2.78072	2.73471	2.34641	2.72004	2.67898	2.43345	2.13308	2.09681	2.25182	2.21335	1.74935
ENSMUSG00000064215	542.157	422.758	0.28746	0.0029673	0.049135	Ifi27	chr12	+	103434211	103440239	977	protein_coding	interferon_alpha-inducible_protein_27	814	636	545	493	498	396	575	401	443	345	426	324	36.3851	34.9377	29.6848	26.6431	27.2023	23.3286	31.1925	21.4272	23.6344	19.1647	23.0263	19.3977
ENSMUSG00000042364	741.134	594.44	0.28701	9.3824e-05	0.0077159	Snx18	chr13	-	113592180	113618564	4446	protein_coding	sorting_nexin_18	1091	713	688	720	763	630	657	581	614	582	520	560	10.7164	8.60701	8.23476	8.55058	9.15852	8.15566	7.83199	6.82218	7.19837	7.10447	6.1765	7.36746
ENSMUSG00000030339	191.619	151.24	0.2867	0.0013302	0.031807	Ltbr	chr6	-	125306571	125313885	2107	protein_coding	lymphotoxin_B_receptor	277	189	173	197	207	148	166	166	161	133	158	115	5.74129	4.81426	4.36932	4.93667	5.24295	4.04283	4.17561	4.11301	3.98288	3.42583	3.96005	3.19251
ENSMUSG00000040618	277.613	222.639	0.28626	7.7257e-05	0.0068736	Pck2	chr14	+	55540266	55550017	3400	protein_coding	phosphoenolpyruvate_carboxykinase_2_(mitochondrial)	350	290	255	292	291	237	228	217	252	193	240	191	4.49555	4.57774	3.99111	4.53457	4.56756	4.01197	3.55412	3.33194	3.86329	3.08075	3.7277	3.2859
ENSMUSG00000020472	223.493	177.995	0.28624	0.0003115	0.014309	Zkscan17	chr11	-	59485520	59526751	4064	protein_coding	zinc_finger_with_KRAB_and_SCAN_domains_17	270	235	222	236	211	204	194	165	199	140	205	154	2.90138	3.10346	2.90691	3.06613	2.77076	2.88911	2.53002	2.11956	2.55232	1.86962	2.66384	2.21649
ENSMUSG00000043614	413.718	325.892	0.28616	0.0017053	0.036592	Vps37d	chr5	-	135072900	135078266	1544	protein_coding	vacuolar_protein_sorting_37D_(yeast)	585	375	368	475	453	313	383	316	363	310	263	294	16.5464	13.0352	12.6833	16.2435	15.6575	11.6677	13.147	10.6845	12.2545	10.8966	8.99533	11.1378
ENSMUSG00000027562	4688.16	3747.93	0.28533	0.00023736	0.012806	Car2	chr3	+	14886426	14900769	1789	protein_coding	carbonic_anhydrase_2	6665	4850	4941	4020	5078	3561	4050	3417	4114	3791	3759	3080	162.699	145.5	146.973	118.645	151.479	114.564	119.983	99.7128	119.864	115.006	110.961	100.702
ENSMUSG00000026697	47.3993	15.419	0.28516	0.0024655	0.044656	Myoc	chr1	+	162639150	162649693	2079	protein_coding	myocilin	97	29	60	55	41	19	35	5	21	9	19	4	2.03756	0.748645	1.53578	1.39682	1.05245	0.526001	0.892257	0.125554	0.526502	0.234945	0.482623	0.112539
ENSMUSG00000063354	51.0175	16.9011	0.28487	0.002616	0.046065	Slc39a4	chr15	-	76612385	76616852	2224	protein_coding	solute_carrier_family_39_(zinc_transporter)_member_4	93	87	37	53	30	24	37	10	16	4	28	7	1.82617	2.0995	0.885318	1.25827	0.719874	0.621104	0.881745	0.234737	0.374991	0.0976121	0.664862	0.184104
ENSMUSG00000022558	1209.06	964.865	0.28461	0.00038874	0.015788	Mroh1	chr15	+	76380261	76453038	9830	protein_coding	maestro_heat-like_repeat_family_member_1	1759	1180	1342	1064	1209	959	1101	1023	1043	866	977	725	7.81459	6.4426	7.26493	5.71506	6.56361	5.61504	5.93622	5.43298	5.53052	4.78126	5.24867	4.31404
ENSMUSG00000017754	1251.31	982.592	0.2845	0.0024475	0.044487	Pltp	chr2	-	164839518	164857711	2226	protein_coding	phospholipid_transfer_protein	1871	1515	1118	1183	1188	930	1241	783	1104	873	1033	799	36.7065	36.5275	26.7269	28.0603	28.4814	24.0462	29.5476	18.3634	25.8511	21.2847	24.5066	20.9952
ENSMUSG00000001751	296.571	234.141	0.28426	0.0017325	0.036967	Naglu	chr11	+	101070012	101077672	2560	protein_coding	alpha-N-acetylglucosaminidase_(Sanfilippo_disease_IIIB)	436	270	288	307	334	210	251	225	264	228	242	180	7.43773	5.66052	5.98666	6.33185	6.96268	4.72136	5.19649	4.58837	5.37526	4.83363	4.99211	4.11274
ENSMUSG00000054252	2310.63	1870.09	0.28419	3.7285e-06	0.0012089	Fgfr3	chr5	+	33721724	33737068	4245	protein_coding	fibroblast_growth_factor_receptor_3	3151	2207	2509	2092	2331	2013	1908	1760	2018	1824	1996	1577	32.4164	27.9034	31.4525	26.0205	29.3045	27.2932	23.8219	21.6447	24.7787	23.3198	24.8308	21.7297
ENSMUSG00000039982	428.253	338.774	0.28402	0.0013613	0.031961	Dtx4	chr19	-	12466341	12501996	5765	protein_coding	deltex_4_homolog_(Drosophila)	587	398	542	404	365	358	384	377	361	319	314	257	4.44665	3.70524	5.00302	3.70011	3.37881	3.57414	3.53027	3.41396	3.26395	3.0031	2.87633	2.60755
ENSMUSG00000035237	271.676	214.069	0.28365	0.0016934	0.03645	Lcat	chr8	-	105939551	105943382	1342	protein_coding	lecithin_cholesterol_acyltransferase	328	254	301	224	313	251	225	246	235	170	235	163	10.6737	10.1581	11.9357	8.81308	12.4469	10.7649	8.886	9.56971	9.12748	6.87503	9.24749	7.10451
ENSMUSG00000033420	324.462	255.395	0.28333	0.0024035	0.043998	Antxr1	chr6	-	87133854	87335775	5263	protein_coding	anthrax_toxin_receptor_1	485	394	316	295	294	240	274	275	283	192	287	208	4.02441	4.01786	3.19511	2.95952	2.98115	2.62462	2.75927	2.72782	2.80278	1.97991	2.87977	2.31169
ENSMUSG00000050910	756.907	596.441	0.28292	0.0021917	0.041526	Cdr2l	chr11	+	115381916	115396132	3700	protein_coding	cerebellar_degeneration-related_protein_2-like	1146	715	803	613	866	567	610	661	685	538	606	446	13.5262	10.3714	11.549	8.74764	12.4907	8.82001	8.73785	9.32644	9.64993	7.89149	8.64927	7.0507
ENSMUSG00000023909	1583.02	1265.12	0.28252	0.00045514	0.017442	Paqr4	chr17	-	23736186	23740330	2507	protein_coding	progestin_and_adipoQ_receptor_family_member_IV	2319	1337	1683	1499	1715	1276	1316	1365	1371	1266	1132	1047	40.3962	28.6226	35.7242	31.5704	36.5073	29.2944	27.8213	28.4246	28.5048	27.4068	23.8452	24.4282
ENSMUSG00000016128	311.871	246.006	0.28237	0.0021752	0.041391	Stard13	chr5	-	151037628	151233836	5544	protein_coding	StAR-related_lipid_transfer_(START)_domain_containing_13	438	339	356	280	311	215	273	242	285	221	261	181	3.4502	3.28178	3.41711	2.66666	2.99369	2.23205	2.60985	2.27881	2.67952	2.16345	2.48614	1.90965
ENSMUSG00000032193	443.46	355.016	0.28192	0.00046579	0.017603	Ldlr	chr9	+	21723576	21749916	4531	protein_coding	low_density_lipoprotein_receptor	659	507	449	413	382	353	391	370	352	298	378	316	6.35163	6.00546	5.27332	4.81269	4.49924	4.48403	4.57361	4.26308	4.04934	3.56944	4.40561	4.07936
ENSMUSG00000026421	9136.75	7321.93	0.2817	0.00030847	0.014309	Csrp1	chr1	+	135720061	135752232	1828	protein_coding	cysteine_and_glycine-rich_protein_1	13335	8568	9840	7865	10075	7075	7648	7711	8013	7042	6931	6067	318.574	251.557	286.452	227.172	294.13	222.76	221.742	220.217	228.483	209.073	200.23	194.132
ENSMUSG00000048058	291.264	232.918	0.28158	0.00064725	0.021303	Ldlrad3	chr2	-	101950203	102186385	3833	protein_coding	low_density_lipoprotein_receptor_class_A_domain_containing_3	410	338	269	265	286	241	245	204	271	225	217	216	4.67131	4.73271	3.73461	3.65039	3.98196	3.61881	3.38769	2.77848	3.68524	3.18583	2.98971	3.2962
ENSMUSG00000078532	1090.09	862.139	0.28138	0.0019478	0.039146	Nkain1	chr4	-	130531602	130574173	1202	protein_coding	Na+/K+_transporting_ATPase_interacting_1	1719	1003	1144	954	1171	808	861	871	955	943	833	649	62.4547	44.7846	50.647	41.906	51.9903	38.6896	37.9643	37.8294	41.4128	42.578	36.5973	31.582
ENSMUSG00000042724	864.913	695.63	0.28127	0.00014974	0.010125	Map3k9	chr12	-	81714950	81781170	10619	protein_coding	mitogen-activated_protein_kinase_kinase_kinase_9	1122	826	1033	881	771	717	687	791	708	567	750	623	4.61427	4.17473	5.17665	4.38051	3.87473	3.88618	3.42886	3.88874	3.47524	2.89786	3.72981	3.43166
ENSMUSG00000031425	75606.1	60810.6	0.28118	0.00014812	0.010061	Plp1	chrX	+	136822671	136839733	4699	protein_coding	proteolipid_protein_(myelin)_1	104653	83349	78666	60144	80525	61494	62460	57143	66628	61016	61260	51694	972.613	951.979	890.869	675.802	914.525	753.208	704.487	634.854	739.072	704.72	688.462	643.478
ENSMUSG00000022091	1087.52	867.032	0.27952	0.0010999	0.028654	Sorbs3	chr14	-	70180468	70207637	2914	protein_coding	sorbin_and_SH3_domain_containing_3	1736	1120	1052	990	1045	849	1029	786	945	858	809	712	26.0168	20.6282	19.2114	17.9382	19.138	16.769	18.7155	14.0815	16.9035	15.98	14.6611	14.2919
ENSMUSG00000028919	623.963	494.015	0.27839	0.002425	0.044237	Arhgef19	chr4	+	141239499	141257564	3414	protein_coding	Rho_guanine_nucleotide_exchange_factor_(GEF)_19	924	613	630	530	692	490	625	459	530	490	463	366	11.8196	9.63672	9.81995	8.19681	10.8171	8.26077	9.7027	7.01884	8.09185	7.78953	7.16186	6.27071
ENSMUSG00000024812	1149.91	925.813	0.27811	0.00026831	0.013704	Tjp2	chr19	-	24094523	24225026	4591	protein_coding	tight_junction_protein_2	1702	1218	1209	1042	1052	933	1091	892	990	827	948	748	16.19	14.2388	14.0136	11.9838	12.2287	11.6967	12.5949	10.1432	11.2399	9.77635	10.9046	9.53001
ENSMUSG00000034165	370.785	296.322	0.27788	0.0011464	0.029313	Ccnd3	chr17	+	47505051	47599691	3858	protein_coding	cyclin_D3	549	411	336	364	375	275	350	324	287	258	282	256	6.21447	5.71758	4.63457	4.98163	5.18727	4.10259	4.8082	4.38429	3.87753	3.62941	3.86007	3.8813
ENSMUSG00000038248	854.523	681.268	0.27761	0.0012668	0.031236	Sobp	chr10	-	43002500	43174530	4980	protein_coding	sine_oculis-binding_protein_homolog_(Drosophila)	1045	706	965	985	892	678	774	659	791	614	710	503	9.16391	7.60865	10.3117	10.4433	9.55885	7.83589	8.23736	6.90832	8.27909	6.69141	7.529	5.90796
ENSMUSG00000011884	1562.13	1238.63	0.2776	0.002345	0.043298	Gltp	chr5	-	114669403	114690984	1757	protein_coding	glycolipid_transfer_protein	2501	1500	1560	1290	1743	1156	1286	1231	1308	1352	1161	997	62.1635	45.8197	47.2482	38.7659	52.9414	37.8681	38.7923	36.5765	38.8035	41.7622	34.8955	33.1912
ENSMUSG00000032816	773.552	627.231	0.27704	4.2352e-05	0.0048349	Igdcc4	chr9	+	65101486	65137940	6361	protein_coding	immunoglobulin_superfamily_DCC_subclass_member_4	1068	799	799	802	674	657	675	593	702	584	675	495	7.33229	6.74146	6.68426	6.65704	5.65464	5.94467	5.62412	4.86682	5.75237	4.98271	5.60386	4.55176
ENSMUSG00000073418	844.467	677.021	0.27698	0.0007728	0.023573	C4b	chr17	-	34728380	34743882	5379	protein_coding	complement_component_4B_(Chido_blood_group)	1241	1030	766	829	755	643	764	661	653	598	760	579	10.0754	10.277	7.57808	8.13739	7.49058	6.88014	7.5278	6.41529	6.32772	6.03362	7.4614	6.29617
ENSMUSG00000004035	541.438	434.267	0.27667	0.00071362	0.022572	Gstm7	chr3	-	107926334	107931817	1377	protein_coding	glutathione_S-transferase_mu_7	749	593	510	454	612	439	481	394	471	398	478	355	23.7543	23.1128	19.7092	17.4082	23.7185	18.3493	18.5135	14.9375	17.8288	15.6866	18.3317	15.0797
ENSMUSG00000028661	916.062	726.969	0.27659	0.0025545	0.045668	Epha8	chr4	-	136929419	136956816	4713	protein_coding	Eph_receptor_A8	1587	932	768	861	825	769	762	632	767	773	722	643	14.7053	10.6133	8.67154	9.64579	9.34172	9.39111	8.56907	7.00061	8.48268	8.90144	8.09	7.98018
ENSMUSG00000040972	1061.89	845.872	0.27587	0.0018616	0.038016	Igsf21	chr4	-	140026846	140246784	1979	protein_coding	immunoglobulin_superfamily_member_21	1369	826	1187	1068	1266	839	772	858	838	925	799	801	30.2101	22.401	31.9181	28.4943	34.1396	24.4008	20.6751	22.6338	22.0716	25.3673	21.3211	23.6748
ENSMUSG00000032648	678.399	548.416	0.27548	0.00015144	0.010195	Pygm	chr19	+	6384399	6398459	2874	protein_coding	muscle_glycogen_phosphorylase	839	676	749	600	691	626	495	654	566	455	587	495	12.7488	12.6239	13.8684	11.0229	12.831	12.5365	9.1284	11.8797	10.2651	8.59217	10.786	10.0744
ENSMUSG00000060716	1946.08	1556.94	0.27545	0.0012238	0.030724	Plekhh1	chr12	+	79029163	79081648	6432	protein_coding	pleckstrin_homology_domain_containing_family_H_(with_MyTH4_domain)_member_1	3097	2018	2023	1588	1877	1544	1665	1456	1655	1614	1618	1223	21.0276	16.8387	16.7372	13.0358	15.5736	13.8162	13.7197	11.8177	13.4118	13.6187	13.2844	11.1219
ENSMUSG00000022548	4233.04	3427.02	0.27542	0.00011064	0.008459	Apod	chr16	-	31296192	31314808	2074	protein_coding	apolipoprotein_D	5485	4489	4315	3456	4814	3595	3350	3842	3556	3184	3575	2823	115.495	116.164	110.714	87.9827	123.87	99.7649	85.6076	96.7086	89.3693	83.3187	91.0282	79.6162
ENSMUSG00000051985	48.0441	14.7349	0.27494	0.0026004	0.046065	Igfn1	chr1	-	135953578	136006342	8989	protein_coding	immunoglobulin-like_and_fibronectin_type_III_domain_containing_1	93	75	57	33	33	15	36	6	14	3	16	13	0.45182	0.447798	0.337439	0.193836	0.195917	0.0960434	0.21226	0.0348463	0.0811806	0.0181129	0.0939977	0.0845924
ENSMUSG00000043067	1578.04	1279.94	0.27469	8.1932e-05	0.0069251	Dpy19l1	chr9	-	24411776	24503140	4747	protein_coding	dpy-19-like_1_(C._elegans)	2140	1685	1736	1375	1622	1225	1303	1286	1440	1190	1281	1089	19.6874	19.0508	19.4609	15.2938	18.2348	14.8527	14.5479	14.1429	15.8117	13.6052	14.2508	13.4186
ENSMUSG00000050989	426.468	345.441	0.27461	0.00016621	0.01067	Sepn1	chr4	-	134537892	134552166	3445	protein_coding	selenoprotein_N_1	613	446	436	393	419	343	348	362	386	303	360	291	7.77079	6.94829	6.73487	6.02332	6.49075	5.7305	5.35385	5.48575	5.84028	4.77344	5.51851	4.94087
ENSMUSG00000061758	181.44	143.963	0.27437	0.0025158	0.045135	Akr1b10	chr6	+	34384218	34396950	1371	protein_coding	aldo-keto_reductase_family_1_member_B10_(aldose_reductase)	217	178	210	160	190	162	131	160	155	122	176	112	6.9122	6.96811	8.15106	6.1619	7.39582	6.80088	5.06419	6.09255	5.89291	4.82948	6.77928	4.77837
ENSMUSG00000028832	3846.9	3104.9	0.27423	0.0003406	0.01468	Stmn1	chr4	+	134468320	134473843	1060	protein_coding	stathmin_1	5209	3708	4308	3357	4289	2955	3237	3036	3525	3006	3097	2516	214.606	187.744	216.273	167.216	215.934	160.45	161.85	149.524	173.336	153.908	154.292	138.837
ENSMUSG00000010307	389.789	313.014	0.27385	0.00083795	0.024564	Tmem86a	chr7	+	47050640	47054776	1791	protein_coding	transmembrane_protein_86A	540	338	398	386	406	345	349	315	372	257	328	241	13.1672	10.1287	11.8255	11.3795	12.0976	11.0869	10.3278	9.18187	10.8264	7.78782	9.67134	7.87083
ENSMUSG00000026879	3222.1	2570.21	0.2736	0.0020988	0.040717	Gsn	chr2	+	35279663	35307892	2653	protein_coding	gelsolin	4969	3074	3222	2849	3540	2422	2776	2436	2660	2900	2571	1893	81.7948	62.1869	64.628	56.7006	71.2092	52.5442	55.4573	47.9354	52.2612	59.3252	51.1768	41.7362
ENSMUSG00000034854	329.866	264.568	0.27298	0.001298	0.031401	Mfsd12	chr10	+	81357491	81366225	3971	protein_coding	major_facilitator_superfamily_domain_containing_12	466	284	355	353	329	260	293	290	279	258	253	198	5.12484	3.83841	4.7573	4.69361	4.42147	3.76844	3.91061	3.81254	3.66218	3.52613	3.36457	2.91652
ENSMUSG00000026185	2804.2	2260.64	0.27289	0.00059152	0.020269	Igfbp5	chr1	-	72857932	72874884	6006	protein_coding	insulin-like_growth_factor_binding_protein_5	3988	3017	2889	2807	2438	2290	2432	1736	2342	2153	2579	2129	28.9977	26.9602	25.5973	24.6768	21.663	21.9451	21.4612	15.0897	20.3253	19.4553	22.6764	20.7343
ENSMUSG00000075254	615.93	498.942	0.27213	0.00029121	0.014155	Heg1	chr16	+	33684466	33771576	8161	protein_coding	HEG_homolog_1_(zebrafish)	839	686	661	623	573	444	474	506	552	439	544	443	4.48965	4.51142	4.31013	4.03067	3.74698	3.13132	3.0783	3.23686	3.52558	2.91944	3.52017	3.17512
ENSMUSG00000027339	1879.73	1529.37	0.27138	8.3852e-05	0.0070482	Rassf2	chr2	-	131989415	132030258	8233	protein_coding	Ras_association_(RalGDS/AF-6)_domain_family_member_2	2636	1964	2086	1621	1818	1539	1547	1451	1590	1542	1637	1292	13.9824	12.8031	13.4831	10.3958	11.7844	10.7589	9.95883	9.2008	10.0664	10.1649	10.5002	9.17917
ENSMUSG00000044734	396.45	320.563	0.27106	0.00063017	0.021071	Serpinb1a	chr13	-	32842092	32851185	1917	protein_coding	serine_(or_cysteine)_peptidase_inhibitor_clade_B_member_1a	520	455	444	344	382	311	335	323	318	305	290	322	11.8461	12.7386	12.3252	9.47477	10.6344	9.3374	9.26188	8.79623	8.6465	8.63488	7.98885	9.82501
ENSMUSG00000029090	312.727	251.039	0.26998	0.0015255	0.034435	Gpr125	chr5	-	49959951	50058996	4475	protein_coding	G_protein-coupled_receptor_125	358	365	335	342	294	236	293	248	249	228	287	187	3.49369	4.37756	3.98368	4.0352	3.5061	3.03534	3.47017	2.89318	2.90029	2.76516	3.38686	2.44426
ENSMUSG00000066415	1787.3	1446.67	0.26931	0.0005275	0.019076	Msl2	chr9	+	101074101	101104800	4889	protein_coding	male-specific_lethal_2_homolog_(Drosophila)	2273	1579	1573	2001	1899	1697	1730	1306	1507	1506	1331	1188	20.3036	17.3338	17.1215	21.6102	20.7288	19.9779	18.7544	13.9457	16.0668	16.718	14.3769	14.2133
ENSMUSG00000024781	298.409	240.133	0.26888	0.0014278	0.033064	Lipa	chr19	-	34492318	34527474	2969	protein_coding	lysosomal_acid_lipase_A	360	368	314	242	294	263	217	266	266	201	249	224	5.29525	6.65227	5.62797	4.30366	5.28454	5.09839	3.8737	4.67722	4.66989	3.67421	4.42892	4.41303
ENSMUSG00000048385	4581.42	3683.39	0.26859	0.0016782	0.036267	Scrt1	chr15	-	76516203	76522129	4010	protein_coding	scratch_homolog_1_zinc_finger_protein_(Drosophila)	6130	3739	5381	4030	5211	3818	3708	4169	4169	3439	3408	2967	66.759	50.043	71.4087	53.0631	69.3501	54.7999	49.0085	54.2755	54.1905	46.5443	44.8811	43.2785
ENSMUSG00000033595	3850.66	3099.06	0.26839	0.0015446	0.034712	Lgi3	chr14	+	70530821	70538323	3180	protein_coding	leucine-rich_repeat_LGI_family_member_3	5850	3496	4233	3099	4138	3130	3047	3482	3420	2945	2922	2563	80.3383	59.0034	70.8359	51.4549	69.4438	56.6507	50.7834	57.1634	56.0576	50.2616	48.5246	47.1434
ENSMUSG00000008734	5059.9	4110.51	0.26833	0.00029737	0.014284	Gprc5b	chr7	-	118972040	118995211	4525	protein_coding	G_protein-coupled_receptor_family_C_group_5_member_B	7304	5163	5475	4459	5222	3828	4356	4389	4437	3733	4167	3318	70.4914	61.2373	64.3869	52.0297	61.5869	48.6902	51.0206	50.6365	51.11	44.7732	48.631	42.8901
ENSMUSG00000018217	658.633	534.407	0.26799	0.00045037	0.017361	Pmp22	chr11	+	63128982	63159547	1822	protein_coding	peripheral_myelin_protein_22	898	667	705	537	723	548	550	523	611	508	523	453	21.5239	19.6476	20.5908	15.5617	21.1768	17.3109	15.9989	14.9854	17.4795	15.1319	15.1587	14.5428
ENSMUSG00000036606	1850.62	1491.65	0.26769	0.0014402	0.033259	Plxnb2	chr15	-	89155549	89171120	6394	protein_coding	plexin_B2	2615	2204	1730	2037	1542	1394	1748	1326	1583	1276	1639	1278	17.8605	18.5	14.3981	16.821	12.8701	12.5481	14.4892	10.8265	12.9046	10.8307	13.5368	11.6912
ENSMUSG00000042804	917.445	737.935	0.26769	0.0018755	0.038158	Gpr153	chr4	+	152274232	152285337	3838	protein_coding	G_protein-coupled_receptor_153	1359	726	826	1069	970	751	750	820	758	717	740	592	15.4635	10.1523	11.4527	14.7064	13.4877	11.2622	10.357	11.1539	10.2944	10.1389	10.1821	9.02227
ENSMUSG00000024187	615.011	495.731	0.26709	0.001615	0.035507	Itfg3	chr17	-	26211822	26244223	3714	protein_coding	integrin_alpha_FG-GAP_repeat_containing_3	882	636	652	515	677	459	582	484	515	428	510	422	10.371	9.19068	9.34196	7.32146	9.72785	7.1131	8.30534	6.8033	7.22771	6.25432	7.25165	6.64614
ENSMUSG00000027488	809.549	656.021	0.26706	0.00067706	0.021824	Snta1	chr2	-	154376313	154408099	2131	protein_coding	syntrophin_acidic_1	1145	694	822	812	861	684	744	725	704	610	601	511	23.4647	17.4787	20.5268	20.1189	21.562	18.474	18.504	17.7611	17.2197	15.5355	14.8936	14.0261
ENSMUSG00000041889	1863.81	1506.27	0.2667	0.0011412	0.029248	Shisa4	chr1	-	135371057	135375237	1763	protein_coding	shisa_family_member_4	2728	1654	2088	1559	2028	1513	1600	1553	1675	1432	1431	1242	67.575	50.3519	63.0246	46.6902	61.3883	49.394	48.0999	45.987	49.522	44.0828	42.8643	41.2068
ENSMUSG00000058975	5416.8	4346.15	0.26634	0.0027471	0.047386	Kcnc1	chr7	+	46396497	46438375	7759	protein_coding	potassium_voltage_gated_channel_Shaw-related_subfamily_member_1	7263	4554	6097	5103	6241	4247	4539	5154	5049	3558	4304	3261	40.8794	31.5007	41.816	34.7258	42.9258	31.5039	31.0049	34.6781	33.9184	24.8873	29.2938	24.5835
ENSMUSG00000011148	921.275	740.175	0.26553	0.0027768	0.047641	Adssl1	chr12	+	112620045	112641354	1846	protein_coding	adenylosuccinate_synthetase_like_1	1403	843	967	755	1056	708	731	840	754	738	725	600	33.191	24.5091	27.8758	21.5947	30.5283	22.0744	20.9876	23.7555	21.29	21.6972	20.7403	19.0116
ENSMUSG00000071647	388.741	316.855	0.26551	0.00029634	0.014284	Eml3	chr19	+	8929694	8941563	3161	protein_coding	echinoderm_microtubule_associated_protein_like_3	556	394	372	352	399	339	341	326	349	298	318	249	7.68147	6.68966	6.26254	5.87964	6.73626	6.17253	5.7175	5.38405	5.75488	5.11647	5.31265	4.60759
ENSMUSG00000039263	463.025	374.819	0.2654	0.001311	0.031609	Npepl1	chr2	+	174110349	174123070	2467	protein_coding	aminopeptidase-like_1	711	428	441	455	484	365	403	340	404	382	384	308	12.5862	9.31123	9.51265	9.73811	10.47	8.51553	8.65789	7.19492	8.53587	8.40374	8.21998	7.30266
ENSMUSG00000015806	7026.56	5689.61	0.26508	0.0010962	0.028654	Qdpr	chr5	-	45434032	45450235	1400	protein_coding	quinoid_dihydropteridine_reductase	10332	7042	7352	5755	7846	5354	5944	5644	6304	5686	5422	4718	322.293	269.961	279.454	217.045	299.082	220.109	225.023	210.463	234.706	220.423	204.522	197.119
ENSMUSG00000044934	210.681	170.207	0.26477	0.0018463	0.037805	Zfp367	chr13	-	64133022	64153202	3528	protein_coding	zinc_finger_protein_367	259	231	224	200	215	172	147	185	196	149	154	175	3.20601	3.51411	3.37872	2.99319	3.25222	2.806	2.20834	2.73753	2.89576	2.29211	2.30516	2.90141
ENSMUSG00000032440	508.778	409.423	0.26441	0.0028455	0.048023	Tgfbr2	chr9	-	116087698	116175363	4785	protein_coding	transforming_growth_factor_beta_receptor_II	705	577	519	510	490	362	491	369	469	326	374	396	6.4343	6.47182	5.77188	5.62757	5.46493	4.35426	5.43846	4.02588	5.10889	3.69755	4.12761	4.84075
ENSMUSG00000036528	352.274	287.624	0.26436	0.00025818	0.013553	Ppfibp2	chr7	+	107595051	107748582	3826	protein_coding	PTPRF_interacting_protein_binding_protein_2_(liprin_beta_2)	450	412	366	312	345	294	311	272	311	258	293	259	5.13643	5.77942	5.09059	4.30568	4.81221	4.42273	4.30816	3.71142	4.23693	3.65976	4.04419	3.95962
ENSMUSG00000056204	326.635	265.555	0.26409	0.00072891	0.022913	Pgpep1	chr8	-	70646436	70659738	4882	protein_coding	pyroglutamyl-peptidase_I	446	382	306	312	316	265	263	301	303	236	260	214	3.98961	4.1995	3.33546	3.37434	3.4543	3.12418	2.85519	3.21873	3.23504	2.62357	2.81245	2.56398
ENSMUSG00000016528	549.358	445.83	0.26313	0.0010771	0.028276	Mapkapk2	chr1	-	131053700	131097826	2854	protein_coding	MAP_kinase-activated_protein_kinase_2	749	502	619	522	576	435	500	409	522	398	456	362	11.461	9.44022	11.5417	9.65715	10.7706	8.77249	9.28522	7.48145	9.53349	7.56846	8.43761	7.41914
ENSMUSG00000049493	516.621	418.492	0.26303	0.0014905	0.033998	Pls1	chr9	-	95752642	95845311	3704	protein_coding	plastin_1_(I-isoform)	703	562	576	414	516	430	457	364	462	415	449	335	8.28854	8.14325	8.2753	5.90149	7.43445	6.68167	6.53915	5.13035	6.50139	6.08073	6.40153	5.29021
ENSMUSG00000053024	6193.18	5030.69	0.26295	0.00094999	0.026765	Cntn2	chr1	-	132509427	132543256	7334	protein_coding	contactin_2	9369	6351	6359	5084	6379	5004	5370	4943	5085	5331	5145	3942	55.7887	46.4765	46.1403	36.6013	46.4175	39.2703	38.807	35.1857	36.1398	39.4499	37.047	31.4395
ENSMUSG00000060012	1374.31	1113.57	0.26258	0.0015905	0.035261	Kif13b	chr14	+	64652531	64806296	5603	protein_coding	kinesin_family_member_13B	2065	1498	1551	1116	1283	1049	1094	1059	1101	1124	1212	998	16.0951	14.3491	14.7307	10.5166	12.2201	10.7756	10.3484	9.86715	10.2424	10.8874	11.4233	10.4186
ENSMUSG00000024736	3179.28	2598.6	0.26213	0.00030141	0.014299	Tmem132a	chr19	-	10857822	10869940	3895	protein_coding	transmembrane_protein_132A	4366	2714	3488	3363	3156	2609	2706	2537	2491	2817	2493	2314	48.952	37.3968	47.6542	45.5881	43.2414	38.5527	36.8211	34.0039	33.3351	39.2516	33.8005	34.75
ENSMUSG00000034317	642.415	522.938	0.26165	0.00083276	0.024564	Trim59	chr3	-	69035288	69044755	2939	protein_coding	tripartite_motif-containing_59	838	761	602	512	684	575	537	534	611	469	489	460	12.452	13.8969	10.9001	9.1982	12.4201	11.2605	9.68392	9.48545	10.8362	8.66067	8.78654	9.15498
ENSMUSG00000068267	6569.6	5301.31	0.26145	0.0028216	0.047963	Cenpb	chr2	-	131175182	131180067	4886	protein_coding	centromere_protein_B	9529	5261	6490	6351	7877	5243	5223	5212	5818	5822	4880	4419	85.1702	57.7893	70.6844	68.6311	86.0355	61.761	56.6556	55.6887	62.0663	64.6692	52.7442	52.9017
ENSMUSG00000057134	2670.93	2183.84	0.26121	0.0003516	0.0149	Ado	chr10	-	67544512	67548955	4444	protein_coding	2-aminoethanethiol_(cysteamine)_dioxygenase	3843	2443	2590	2543	2885	2266	2282	2098	2350	2358	1974	1859	37.7651	29.5041	31.014	30.2137	34.6451	29.3477	27.2156	24.6461	27.5632	28.7971	23.4575	24.4683
ENSMUSG00000027030	1504.75	1224.13	0.26111	0.0010384	0.027862	Stk39	chr2	-	68210445	68472268	3536	protein_coding	serine/threonine_kinase_39	2162	1550	1509	1421	1606	1107	1421	1268	1362	1050	1200	972	26.7016	23.5262	22.7096	21.2185	24.2384	18.0187	21.2989	18.7208	20.0771	16.1159	17.9216	16.0788
ENSMUSG00000006782	18842	15233.1	0.26096	0.0024508	0.044495	Cnp	chr11	+	100574904	100591729	2904	protein_coding	2'3'-cyclic_nucleotide_3'_phosphodiesterase	29098	17886	20009	15344	20622	14401	16043	16569	16386	15041	14406	11931	437.583	330.559	366.658	278.981	378.97	285.42	292.796	297.863	294.111	281.099	261.972	240.314
ENSMUSG00000026956	338.291	277.375	0.25917	0.00028069	0.014001	Uap1l1	chr2	-	25359889	25365682	3349	protein_coding	UDP-N-acteylglucosamine_pyrophosphorylase_1-like_1	427	335	355	331	357	284	288	259	317	282	263	234	5.56809	5.36861	5.64086	5.21849	5.68883	4.8808	4.55778	4.03739	4.93378	4.56996	4.14714	4.08696
ENSMUSG00000020821	4110.56	3337.08	0.25846	0.0021281	0.04114	Kif1c	chr11	+	70700548	70731964	6684	protein_coding	kinesin_family_member_1C	6238	3991	4159	3545	4562	3097	3365	3498	3703	3481	3117	2621	40.7571	32.0463	33.1119	28.0035	36.4241	26.6681	26.6824	27.3212	28.877	28.2648	24.6269	22.9366
ENSMUSG00000090828	1306.59	1061.05	0.25841	0.0021009	0.040717	Sox2ot	chr3	+	34104438	34682619	3486	sense_overlapping	-	1860	1523	1391	1016	1234	1092	1147	950	1141	1103	1118	832	23.3013	23.448	21.234	15.3886	18.8911	18.0295	17.4386	14.227	17.0606	17.1722	16.9365	13.9603
ENSMUSG00000050721	329.428	268.216	0.25801	0.0013338	0.031807	Plekho2	chr9	-	65554386	65580040	3271	protein_coding	pleckstrin_homology_domain_containing_family_O_member_2	407	320	373	285	348	297	320	253	257	245	295	221	5.43385	5.25051	6.06821	4.60041	5.67765	5.22593	5.18496	4.03791	4.09532	4.06503	4.76266	3.95195
ENSMUSG00000050288	498.526	407.887	0.25749	0.00077757	0.023587	Fzd2	chr11	+	102604396	102608058	3663	protein_coding	frizzled_homolog_2_(Drosophila)	661	495	450	504	551	423	424	345	415	443	446	341	7.88058	7.25272	6.53744	7.26484	8.02758	6.64647	6.13487	4.91698	5.90536	6.56365	6.42993	5.44524
ENSMUSG00000022472	2753.66	2270.19	0.25717	6.7937e-05	0.0064181	Desi1	chr15	-	81992523	82033862	2934	protein_coding	desumoylating_isopeptidase_1	3725	2725	2947	2409	2962	2279	2328	2285	2441	2249	2236	1912	55.4447	49.847	53.4506	43.352	53.876	44.7066	42.0532	40.6577	43.3654	41.6014	40.2458	38.1177
ENSMUSG00000036949	618.071	509.44	0.25628	9.0659e-05	0.0075371	Slc39a12	chr2	+	14388316	14494977	2675	protein_coding	solute_carrier_family_39_(zinc_transporter)_member_12	752	702	627	618	570	546	538	545	510	400	568	461	12.2769	14.0846	12.4731	12.1982	11.3716	11.7478	10.6594	10.6363	9.93761	8.11549	11.2133	10.0804
ENSMUSG00000022514	560.096	459.509	0.25487	0.00063459	0.021172	Il1rap	chr16	+	26581704	26730117	4520	protein_coding	interleukin_1_receptor_accessory_protein	715	638	609	466	554	480	517	442	492	420	491	366	6.90815	7.57556	7.16987	5.44352	6.54096	6.1121	6.06217	5.10505	5.67364	5.043	5.73656	4.73633
ENSMUSG00000052914	385.503	316.929	0.25336	0.0003484	0.014848	Cyp2j6	chr4	-	96516138	96553661	3605	protein_coding	cytochrome_P450_family_2_subfamily_j_polypeptide_6	443	442	353	379	391	364	347	314	348	282	345	247	5.36651	6.58036	5.21077	5.55094	5.78818	5.81144	5.10153	4.54716	5.03164	4.24544	5.05385	4.00766
ENSMUSG00000045414	409.2	334.332	0.25276	0.002174	0.041391	1190002N15Rik	chr9	-	94517864	94538081	3950	protein_coding	RIKEN_cDNA_1190002N15_gene	556	455	389	376	412	348	406	284	339	283	388	284	6.14712	6.18225	5.24064	5.02601	5.56635	5.07072	5.4476	3.75351	4.4734	3.88837	5.18732	4.20553
ENSMUSG00000037071	5338.24	4408.74	0.25267	0.00017606	0.010999	Scd1	chr19	-	44394451	44407709	4836	protein_coding	stearoyl-Coenzyme_A_desaturase_1	7073	5636	5896	4407	5497	4517	4503	4024	4749	4290	4602	3932	63.8721	62.5485	64.8789	48.116	60.661	53.7591	49.3505	43.4398	51.186	48.1448	50.2538	47.5583
ENSMUSG00000001507	461.369	376.896	0.25195	0.002499	0.045135	Itga3	chr11	-	95044474	95076801	4861	protein_coding	integrin_alpha_3	667	403	484	486	463	363	408	405	437	305	378	307	5.99231	4.44951	5.29849	5.27889	5.08306	4.29802	4.44847	4.34956	4.68588	3.40528	4.10653	3.69413
ENSMUSG00000041598	980.709	811.278	0.25194	0.00013582	0.0095224	Cdc42ep4	chr11	-	113726850	113751881	3405	protein_coding	CDC42_effector_protein_(Rho_GTPase_binding)_4	1390	926	954	991	991	832	846	834	943	718	781	691	17.8275	14.5957	14.9095	15.367	15.532	14.0635	13.1683	12.7869	14.4354	11.4442	12.1127	11.8703
ENSMUSG00000038668	1134.05	926.51	0.25176	0.0025102	0.045135	Lpar1	chr4	-	58435255	58553898	3543	protein_coding	lysophosphatidic_acid_receptor_1	1592	1195	1216	918	1253	864	933	941	1023	972	898	726	19.623	18.1021	18.2639	13.6806	18.8734	14.0356	13.9568	13.8655	15.0501	14.8893	13.3849	11.9857
ENSMUSG00000034282	472.827	388.309	0.25168	0.0012389	0.030899	Evpl	chr11	-	116220559	116238077	6384	protein_coding	envoplakin	628	429	483	557	483	350	389	431	390	350	389	351	4.29596	3.60659	4.02612	4.60675	4.03761	3.15546	3.22948	3.52453	3.18425	2.97546	3.21785	3.21598
ENSMUSG00000001995	821.466	672.981	0.25128	0.0016824	0.036307	Sipa1l2	chr8	-	125418063	125492710	6365	protein_coding	signal-induced_proliferation-associated_1_like_2	1088	760	923	838	809	666	666	696	806	534	773	529	7.46491	6.40837	7.71677	6.95149	6.78298	6.02232	5.54565	5.70857	6.60043	4.55325	6.41342	4.86135
ENSMUSG00000022742	1480.28	1226.51	0.25116	0.00010361	0.0080834	Cpox	chr16	+	58670208	58680391	3186	protein_coding	coproporphyrinogen_oxidase	2091	1451	1558	1464	1421	1204	1232	1090	1315	1230	1270	1118	28.6617	24.443	26.0228	24.2621	23.8023	21.7505	20.4947	17.8606	21.5137	20.9526	21.0507	20.5256
ENSMUSG00000020092	317.046	261.007	0.25109	0.00065789	0.021303	Pald1	chr10	-	61319657	61383523	4274	protein_coding	phosphatase_domain_containing_paladin_1	412	318	299	312	336	282	298	279	261	206	276	229	4.20975	3.99324	3.72279	3.85436	4.19542	3.79754	3.69537	3.40789	3.18303	2.61584	3.41023	3.13401
ENSMUSG00000025790	1018.13	838.945	0.24861	0.0010763	0.028276	Slco3a1	chr7	-	74275419	74554780	4589	protein_coding	solute_carrier_organic_anion_transporter_family_member_3a1	1406	995	1118	902	1101	790	897	800	966	790	795	724	13.3802	11.6369	12.9645	10.3782	12.8038	9.90825	10.3598	9.10098	10.9722	9.34302	9.14866	9.22826
ENSMUSG00000054256	744.603	612.685	0.24806	0.0016116	0.035485	Msi1	chr5	+	115429599	115455698	3133	protein_coding	musashi_RNA-binding_protein_1	1077	757	704	757	762	573	709	601	693	585	581	469	15.0124	12.9678	11.9576	12.7576	12.9797	10.5265	11.9939	10.0145	11.5294	10.1338	9.79319	8.75612
ENSMUSG00000035891	1484.36	1219.96	0.2469	0.0021421	0.041306	Cerk	chr15	-	86139128	86186141	4518	protein_coding	ceramide_kinase	1974	1471	1657	1295	1527	1258	1295	1438	1434	998	1144	947	19.0807	17.4743	19.5168	15.1341	18.0369	16.0259	15.1915	16.6161	16.5439	11.9884	13.3718	12.2604
ENSMUSG00000027315	258.122	212.833	0.24353	0.0028656	0.048174	Spint1	chr2	+	119237362	119249527	2323	protein_coding	serine_protease_inhibitor_Kunitz_type_1	306	268	233	307	241	236	211	189	212	195	215	233	5.75263	6.19181	5.33751	6.97785	5.53653	5.84724	4.81404	4.24746	4.75688	4.55579	4.88762	5.86686
ENSMUSG00000038495	2126.89	1757.25	0.24326	0.0017974	0.037562	Otud7b	chr3	+	96104527	96161129	8101	protein_coding	OTU_domain_containing_7B	3059	2293	2317	1736	2147	1665	1798	1640	1929	1749	1858	1443	16.4905	15.1914	15.2202	11.3147	14.1437	11.8294	11.7633	10.5687	12.4116	11.7174	12.112	10.419
ENSMUSG00000027858	4303.68	3569.82	0.24318	0.00075657	0.023281	Tspan2	chr3	+	102734529	102772292	4484	protein_coding	tetraspanin_2	6007	4612	4604	3498	4454	3519	3583	3429	3964	3583	3470	3107	58.504	55.2022	54.6389	41.1895	53.0096	45.1691	42.3504	39.9225	46.079	43.367	40.867	40.5298
ENSMUSG00000055421	1239.1	1026.44	0.24173	0.001341	0.031877	Pcdh9	chr14	-	93015512	93888732	3714	protein_coding	protocadherin_9	1473	1252	1558	1121	1210	1023	964	1082	1118	893	1143	889	17.3203	18.0923	22.3233	15.9366	17.3866	15.8534	13.7566	15.209	15.6904	13.0493	16.2522	14.001
ENSMUSG00000021959	600.562	497.481	0.24172	0.0014628	0.033517	Lats2	chr14	-	57642077	57758388	5191	protein_coding	large_tumor_suppressor_2	814	679	577	627	567	464	560	500	544	434	545	375	6.84806	7.02023	5.91503	6.37748	5.82911	5.14464	5.71759	5.02846	5.4624	4.53751	5.54439	4.22551
ENSMUSG00000030683	8655.68	7170.23	0.24155	0.001458	0.033456	Sez6l2	chr7	+	126950563	126970606	3732	protein_coding	seizure_related_6_homolog_like_2	12370	7700	8783	8035	9603	7185	7635	6709	7760	7463	7373	5578	144.751	110.734	125.237	113.678	137.321	110.808	108.429	93.8496	108.382	108.53	104.33	87.4251
ENSMUSG00000037242	3329.44	2764.87	0.24143	0.00085796	0.025003	Clic4	chr4	-	135213969	135272814	4119	protein_coding	chloride_intracellular_channel_4_(mitochondrial)	4683	3691	3462	3030	3257	2563	3011	2930	3045	2497	2813	2131	49.6508	48.0933	44.7268	38.8404	42.1984	35.8133	38.7432	37.1357	38.5328	32.9007	36.065	30.2615
ENSMUSG00000036752	2606.3	2173.16	0.24112	0.0002298	0.012531	Tubb4b	chr2	-	25222160	25224702	1598	protein_coding	tubulin_beta_4B_class_IVB	3291	2726	2771	2518	2669	2131	2296	2490	2334	1802	2270	1725	89.9384	91.5549	92.2767	83.1977	89.1337	76.7528	76.1503	81.3465	76.1306	61.2007	75.0166	63.141
ENSMUSG00000037089	675.052	561.896	0.24054	0.00073439	0.022997	Slc35b2	chr17	+	45563964	45567669	2326	protein_coding	solute_carrier_family_35_member_B2	966	625	635	674	732	557	557	568	609	571	531	490	18.1368	14.4212	14.5277	15.2997	16.7947	13.7827	12.6918	12.7484	13.6472	13.3231	12.0557	12.3221
ENSMUSG00000030352	987.976	819.281	0.24052	0.0015079	0.034189	Tspan9	chr6	-	127961396	128143594	3819	protein_coding	tetraspanin_9	1350	964	1082	1007	950	774	826	979	892	782	743	641	15.4375	13.5475	15.0768	13.9223	13.2753	11.6648	11.4632	13.3829	12.1745	11.1131	10.2742	9.81765
ENSMUSG00000035189	397.118	329.954	0.24027	0.00088729	0.025518	Ano4	chr10	-	88948994	89344762	4117	protein_coding	anoctamin_4	495	433	443	356	380	345	350	375	349	272	326	286	5.25071	5.64468	5.72605	4.56564	4.92576	4.8231	4.50571	4.75518	4.41855	3.58564	4.18163	4.06335
ENSMUSG00000020231	2225.71	1844.61	0.23956	0.0020429	0.040081	Dip2a	chr10	-	76259429	76345291	6551	protein_coding	DIP2_disco-interacting_protein_2_homolog_A_(Drosophila)	3274	2254	2496	1922	2191	1708	2016	1773	1886	1806	1964	1493	21.8255	18.4662	20.2754	15.491	17.8486	15.0061	16.3102	14.1292	15.0062	14.962	15.8322	13.3307
ENSMUSG00000024039	616.446	509.971	0.23917	0.0028205	0.047963	Cbs	chr17	-	31612623	31637199	2497	protein_coding	cystathionine_beta-synthase	825	675	569	589	641	519	561	432	624	476	548	389	14.4288	14.5083	12.1262	12.4546	13.6997	11.9629	11.9075	9.03195	13.0257	10.3459	11.5897	9.11235
ENSMUSG00000021871	271.002	224.371	0.23893	0.0026155	0.046065	Pnp	chr14	+	50944302	50965237	2942	protein_coding	purine-nucleoside_phosphorylase	347	308	284	276	247	216	254	242	251	199	212	175	5.15087	5.61876	5.13698	4.95335	4.48048	4.2257	4.5758	4.29427	4.44699	3.67104	3.80541	3.47932
ENSMUSG00000025731	321.18	266.262	0.23872	0.0020548	0.040081	0610011F06Rik	chr17	+	25875464	25886007	1026	protein_coding	RIKEN_cDNA_0610011F06_gene	416	355	295	308	350	263	281	276	291	260	280	194	17.7068	18.5701	15.3005	15.8502	18.205	14.7535	14.5156	14.0436	14.7836	13.7532	14.4118	11.06
ENSMUSG00000026556	269.002	223.054	0.2386	0.0017701	0.037404	Vangl2	chr1	-	172000960	172028444	6528	protein_coding	vang-like_2_(van_gogh_Drosophila)	337	281	284	268	271	221	241	224	237	197	258	169	2.25447	2.31025	2.3151	2.16764	2.21544	1.9485	1.95665	1.79137	1.89236	1.63781	2.08712	1.51428
ENSMUSG00000022257	914.67	759.378	0.23766	0.0018871	0.038281	Laptm4b	chr15	+	34238026	34284295	1897	protein_coding	lysosomal-associated_protein_transmembrane_4B	1134	976	989	833	959	756	852	894	817	595	739	617	26.106	27.6131	27.7435	23.1852	26.9787	22.9373	23.8039	24.6029	22.4486	17.0227	20.5724	19.0247
ENSMUSG00000033763	4418.65	3679.13	0.23756	0.0011266	0.02909	Mtss1l	chr8	+	110721476	110741400	4717	protein_coding	metastasis_suppressor_1-like	6280	4407	4361	4247	4492	3641	4194	3237	4106	3738	3685	2863	58.1417	50.1429	49.1986	47.5389	50.8211	44.4266	47.1236	35.8256	45.3721	43.0083	41.2553	35.5022
ENSMUSG00000026932	3521.4	2937.84	0.23725	0.00069913	0.02244	Nacc2	chr2	-	26055535	26123220	6675	protein_coding	nucleus_accumbens_associated_2_BEN_and_BTB_(POZ)_domain_containing	4696	3514	3837	3248	3761	2749	3011	3240	3313	2643	2885	2353	30.7235	28.2542	30.5895	25.6919	30.0692	23.7034	23.9076	25.3402	25.8705	21.4894	22.8246	20.6191
ENSMUSG00000038605	315.78	263.733	0.23538	0.00070691	0.022493	Samd10	chr2	-	181595218	181599212	2164	protein_coding	sterile_alpha_motif_domain_containing_10	381	296	352	321	326	270	258	273	283	251	272	226	7.68885	7.3412	8.65601	7.83213	8.03953	7.18116	6.31886	6.586	6.81655	6.29499	6.63774	6.10872
ENSMUSG00000026385	1538.51	1285.16	0.23533	0.00071571	0.022591	Dbi	chr1	-	120113280	120121078	660	protein_coding	diazepam_binding_inhibitor	1701	1707	1416	1712	1596	1332	1368	1380	1475	1026	1308	1078	112.552	138.81	114.17	136.959	129.05	116.158	109.855	109.157	116.489	84.3688	104.658	95.5375
ENSMUSG00000081534	3587.2	3006.9	0.23528	0.00025793	0.013553	Slc48a1	chr15	+	97784355	97792692	2536	protein_coding	solute_carrier_family_48_(heme_transporter)_member_1	5042	3602	3559	3261	3880	2908	3020	3096	3205	3013	2869	2601	86.8255	76.2302	74.6811	67.8944	81.6493	65.9983	63.1152	63.7335	65.874	64.4805	59.7434	59.9916
ENSMUSG00000024063	1070.35	896.91	0.23526	0.00029951	0.014284	Lbh	chr17	+	72918305	72941942	3064	protein_coding	limb-bud_and_heart	1433	1081	1195	935	1067	913	896	914	1012	794	915	787	20.4245	18.9352	20.7545	16.1122	18.5843	17.1502	15.4987	15.5731	17.2158	14.064	15.7703	15.024
ENSMUSG00000001053	459.814	384.432	0.23456	0.0010631	0.028276	N4bp3	chr11	-	51643063	51650842	2367	protein_coding	NEDD4_binding_protein_3	616	441	459	462	503	366	420	398	393	376	344	344	11.3652	9.99937	10.3192	10.3057	11.3407	8.8996	9.40432	8.77811	8.65425	8.62121	7.67483	8.50079
ENSMUSG00000036206	464.34	387.628	0.23419	0.0015925	0.035261	Sh3bp4	chr1	+	89070415	89155068	4995	protein_coding	SH3-domain_binding_protein_4	636	506	487	444	415	392	395	337	418	387	444	317	5.56052	5.43685	5.18831	4.69332	4.43387	4.51688	4.1912	3.52217	4.3619	4.20488	4.69414	3.71213
ENSMUSG00000028673	727.833	613.067	0.23368	5.8935e-05	0.0057476	Fuca1	chr4	+	135920735	135940311	2525	protein_coding	fucosidase_alpha-L-_1_tissue	992	735	677	766	712	628	680	607	609	564	624	547	17.1571	15.6228	14.2679	16.0177	15.0483	14.3148	14.2733	12.55	12.5716	12.1226	13.0506	12.6714
ENSMUSG00000040997	1516.12	1280.56	0.2336	1.6146e-06	0.00068233	Abhd4	chr14	+	54254129	54269169	2661	protein_coding	abhydrolase_domain_containing_4	2019	1540	1493	1422	1541	1362	1294	1381	1319	1201	1300	1095	33.1349	31.0605	29.8571	28.2155	30.9049	29.4591	25.773	27.0935	25.8366	24.495	25.7992	24.0696
ENSMUSG00000024810	1695.23	1415.2	0.23356	0.0015289	0.03444	Il33	chr19	+	29925114	29960718	2544	protein_coding	interleukin_33	2174	1986	1756	1312	1722	1524	1323	1513	1477	1239	1516	1314	37.3195	41.8981	36.7316	27.2301	36.1232	34.4791	27.5625	31.0483	30.2621	26.4322	31.4696	30.2119
ENSMUSG00000029426	1623.95	1364.78	0.23285	0.0001905	0.011501	Scarb2	chr5	-	92443873	92505608	2110	protein_coding	scavenger_receptor_class_B_member_2	2062	1918	1706	1492	1431	1433	1492	1385	1414	1201	1453	1152	42.6776	48.7864	43.0258	37.3352	36.1932	39.0887	37.4768	34.2676	34.9303	30.8915	36.3657	31.9352
ENSMUSG00000059248	603.03	503.663	0.23237	0.0021765	0.041391	2018-09-09	chr11	+	117199661	117362325	4863	protein_coding	septin_9	845	641	652	575	570	463	512	448	588	503	497	435	7.58833	7.07434	7.1347	6.24304	6.25519	5.4798	5.5801	4.80939	6.30244	5.61361	5.3971	5.2322
ENSMUSG00000027674	3564.56	2991.04	0.23197	0.00054646	0.019516	Pex5l	chr3	-	32949408	33143247	3164	protein_coding	peroxisomal_biogenesis_factor_5-like	4930	3589	3919	3078	3671	2909	2916	3107	3165	3032	2977	2520	68.0463	60.8793	65.913	51.3647	61.9182	52.917	48.8458	51.265	52.1402	52.0081	49.6879	46.5868
ENSMUSG00000031451	2411.67	2031.42	0.231	0.00015551	0.010332	Gas6	chr8	-	13465374	13494535	2593	protein_coding	growth_arrest_specific_6	3401	2591	2353	2260	2440	1931	2166	2068	2184	1840	2036	1750	57.2793	53.6287	48.2894	46.0191	50.2178	42.8615	44.2723	41.6356	43.9021	38.5118	41.4652	39.4761
ENSMUSG00000031813	305.424	255.485	0.23048	0.0019877	0.039694	Mvb12a	chr8	+	71542930	71548024	1060	protein_coding	multivesicular_body_subunit_12A	404	299	329	289	323	246	263	257	271	249	275	201	16.6444	15.139	16.5167	14.3954	16.2617	13.3573	13.15	12.6574	13.326	12.7489	13.7005	11.0915
ENSMUSG00000086841	272.505	228.239	0.22953	0.0021812	0.041429	2410006H16Rik	chr11	+	62602877	62604807	462	processed_transcript	RIKEN_cDNA_2410006H16_gene	318	289	254	285	272	259	232	204	230	215	220	245	30.0593	33.5729	29.2566	32.5713	31.4193	32.266	26.6147	23.0518	25.949	25.2566	25.1472	31.0187
ENSMUSG00000037348	916.312	770.55	0.2286	0.00073854	0.023025	Paqr7	chr4	+	134496697	134510235	3550	protein_coding	progestin_and_adipoQ_receptor_family_member_VII	1236	888	1043	808	894	801	837	763	838	726	778	629	15.2049	13.4251	15.6347	12.0175	13.4394	12.9865	12.4961	11.2205	12.3041	11.0991	11.5734	10.3639
ENSMUSG00000015714	1604.64	1348.4	0.2284	0.0010744	0.028276	Cers2	chr3	+	95314791	95323599	2216	protein_coding	ceramide_synthase_2	2334	1698	1531	1329	1663	1408	1445	1316	1411	1313	1357	1147	45.9965	41.1245	36.7653	31.6656	40.0491	36.5696	34.5601	31.0029	33.1889	32.1568	32.3384	30.2756
ENSMUSG00000038349	1070.01	897.318	0.22777	0.0018299	0.037749	Plcl1	chr1	+	55405921	55754285	6580	protein_coding	phospholipase_C-like_1	1304	1031	1191	873	1209	978	909	854	991	879	905	777	8.65457	8.4094	9.63204	7.0052	9.80552	8.55462	7.32174	6.77561	7.85024	7.25006	7.26325	6.90708
ENSMUSG00000056515	1732.85	1464.12	0.22732	0.0001198	0.008763	Rab31	chr17	-	65651726	65772752	3476	protein_coding	RAB31_member_RAS_oncogene_family	2157	1785	1909	1557	1758	1525	1401	1589	1601	1393	1511	1191	27.0997	27.5607	29.2253	23.6505	26.9904	25.251	21.3616	23.8649	24.0075	21.7495	22.9558	20.0415
ENSMUSG00000024887	367.586	308.131	0.22668	0.002968	0.049135	Asah2	chr19	-	31984654	32061469	4682	protein_coding	N-acylsphingosine_amidohydrolase_2	459	442	400	325	308	337	289	340	315	283	312	285	4.28129	5.06668	4.54633	3.66509	3.51067	4.14273	3.27147	3.79109	3.50683	3.28045	3.5191	3.56051
ENSMUSG00000028412	2328.1	1961.38	0.22637	0.00081831	0.024339	Slc44a1	chr4	+	53440413	53622478	4382	protein_coding	solute_carrier_family_44_member_1	3147	2455	2404	1959	2520	1931	2018	1917	1955	2021	2042	1660	31.363	30.0685	29.194	23.6045	30.6901	25.3628	24.4076	22.8384	23.2546	25.0307	24.6089	22.1582
ENSMUSG00000027375	9573.31	8034.95	0.2261	0.0023247	0.043079	Mal	chr2	-	127633226	127656695	2778	protein_coding	myelin_and_lymphocyte_protein_T_cell_differentiation_protein	13429	9916	9930	7677	10502	7903	8137	8795	8347	7742	8171	6470	211.108	191.574	190.217	145.912	201.748	163.737	155.242	165.28	156.615	151.251	155.329	136.23
ENSMUSG00000004637	358.278	302.059	0.22602	0.00060111	0.020414	Wwox	chr8	+	114439655	115352708	3781	protein_coding	WW_domain-containing_oxidoreductase	440	379	382	338	352	319	286	336	317	261	315	275	5.08206	5.37978	5.37637	4.72	4.96828	4.85592	4.009	4.63926	4.37007	3.74638	4.39959	4.25427
ENSMUSG00000019961	602.99	507	0.22548	0.0018089	0.037647	Tmpo	chr10	-	91147571	91171582	3776	protein_coding	thymopoietin	784	658	581	671	548	493	600	492	517	441	555	406	9.0673	9.35247	8.18797	9.38259	7.74495	7.51455	8.42162	6.8022	7.13664	6.33848	7.76193	6.28917
ENSMUSG00000024927	707.998	595.209	0.22542	0.0023131	0.042917	Rela	chr19	+	5637483	5648130	2716	protein_coding	v-rel_reticuloendotheliosis_viral_oncogene_homolog_A_(avian)	1015	730	713	679	711	552	679	618	550	605	578	495	16.3204	14.4253	13.9699	13.2	13.9704	11.6976	13.25	11.8789	10.5552	12.0894	11.2385	10.6604
ENSMUSG00000024958	1636.53	1377.98	0.2248	0.0014736	0.033714	Gpr137	chr19	-	6938069	6942450	1845	protein_coding	G_protein-coupled_receptor_137	2222	1476	1794	1568	1781	1293	1412	1479	1475	1319	1356	1131	52.5946	42.9361	51.7438	44.8727	51.5155	40.3357	40.5616	41.8493	41.6707	38.7996	38.8125	35.8563
ENSMUSG00000034613	1131.13	951.542	0.22448	0.0016561	0.035943	Ppm1h	chr10	+	122678762	122945795	6369	protein_coding	protein_phosphatase_1H_(PP2C_domain_containing)	1285	1046	1216	1266	1098	1042	934	1075	1035	746	1056	807	8.81101	8.8144	10.16	10.4953	9.20029	9.41639	7.77234	8.81157	8.47041	6.35691	8.75591	7.41142
ENSMUSG00000072235	13731.1	11709.8	0.22433	8.348e-10	2.5401e-06	Tuba1a	chr15	-	98949841	98953551	1647	protein_coding	tubulin_alpha_1A	16144	15027	13776	13718	13825	12110	11520	12149	11649	11243	12224	10530	428.067	489.679	445.104	439.774	447.963	423.193	370.711	385.091	368.664	370.482	391.948	373.968
ENSMUSG00000029810	424.965	358.259	0.22283	0.0018187	0.037686	Tmem176b	chr6	-	48833811	48841374	1670	protein_coding	transmembrane_protein_176B	533	437	401	485	425	346	407	319	384	336	376	302	13.9381	14.0442	12.7779	15.3341	13.5813	11.9247	12.9168	9.97219	11.9853	10.9195	11.8899	10.5777
ENSMUSG00000021703	2880.85	2444.44	0.22262	0.00013204	0.0093004	Serinc5	chr13	+	92611138	92711944	5316	protein_coding	serine_incorporator_5	3915	3213	3058	2553	2598	2517	2511	2574	2523	2239	2492	2146	32.1618	32.4383	30.6115	25.357	26.081	27.2512	25.0344	25.2778	24.7382	22.8585	24.7555	23.6126
ENSMUSG00000036053	887.128	747.074	0.22194	0.0026389	0.04626	Fmnl2	chr2	+	52857860	53134202	5851	protein_coding	formin-like_2	1128	922	1060	836	774	763	801	708	800	634	864	628	8.41924	8.45733	9.64069	7.54412	7.05962	7.50555	7.25569	6.31712	7.12681	5.88082	7.79816	6.27811
ENSMUSG00000072825	4366.85	3703.92	0.22193	0.00021905	0.012207	Cep170b	chr12	+	112722174	112746591	6640	protein_coding	centrosomal_protein_170B	5864	3955	4840	4512	4162	3697	3935	3768	3820	3605	3787	3044	38.5673	31.9677	38.7891	35.8784	33.4506	32.0457	31.4089	29.6251	29.9868	29.4656	30.1187	26.8149
ENSMUSG00000020629	529.455	447.053	0.22148	0.0021719	0.041391	Adi1	chr12	+	28675231	28682175	1652	protein_coding	acireductone_dioxygenase_1	691	604	532	475	554	422	410	428	461	475	458	410	18.2668	19.6227	17.137	15.1815	17.8966	14.7025	13.1538	13.5254	14.5454	15.6049	14.6408	14.5169
ENSMUSG00000025702	1784.61	1511.12	0.22102	0.00079643	0.023871	2018-03-08	chr6	+	116338024	116409540	4611	protein_coding	membrane-associated_ring_finger_(C3HC4)_8	2490	1935	1753	1620	1796	1479	1627	1376	1607	1518	1588	1240	23.5829	22.5226	20.2311	18.5504	20.7865	18.4612	18.7012	15.579	18.1659	17.8671	18.1871	15.7299
ENSMUSG00000028173	538.663	455.656	0.21915	0.0017137	0.03672	Wls	chr3	+	159839737	159935833	3304	protein_coding	wntless_homolog_(Drosophila)	666	614	551	550	456	490	500	399	487	414	513	389	8.80295	9.9738	8.8745	8.78931	7.36538	8.53579	8.02059	6.30448	7.68288	6.80047	8.19947	6.88666
ENSMUSG00000013465	673.606	570.073	0.21889	0.0013785	0.032266	Nelfb	chr2	-	25199712	25211489	2754	protein_coding	negative_elongation_factor_complex_member_B	864	690	709	692	639	571	615	635	632	472	602	435	13.7007	13.4468	13.6998	13.2671	12.3825	11.9333	11.8355	12.0372	11.9616	9.30158	11.5436	9.23899
ENSMUSG00000037706	4857.49	4123.17	0.21887	0.00057351	0.020012	Cd81	chr7	+	143052739	143067934	1533	protein_coding	CD81_antigen	6526	5153	4468	4418	5423	4083	4189	4243	4507	4055	4042	3406	185.908	180.406	155.097	152.165	188.785	153.294	144.825	144.493	153.243	143.558	139.24	129.958
ENSMUSG00000030956	1133.95	958.905	0.21877	0.0022989	0.042758	Fam53b	chr7	-	132712082	132813886	5465	protein_coding	family_with_sequence_similarity_53_member_B	1546	1079	1249	1067	1093	987	1059	872	1005	1047	897	795	12.3542	10.5965	12.162	10.3088	10.6733	10.3948	10.2703	8.32995	9.58542	10.3976	8.66784	8.50895
ENSMUSG00000020926	2181.15	1847.06	0.21766	0.001998	0.039787	Adam11	chr11	+	102761439	102780262	5102	protein_coding	a_disintegrin_and_metallopeptidase_domain_11	3093	1904	2405	2197	2123	1808	1821	1980	2010	1842	1774	1521	26.4748	20.029	25.0846	22.7364	22.2065	20.396	18.9167	20.2601	20.5348	19.5942	18.3621	17.4377
ENSMUSG00000060675	1284.52	1096.27	0.21562	0.0001688	0.010721	Pla2g16	chr19	+	7557459	7588545	3523	protein_coding	phospholipase_A2_group_XVI	1761	1393	1233	1186	1310	1080	1097	1148	1178	997	1129	950	21.8293	21.2212	18.6244	17.7748	19.844	17.6441	16.5033	17.0116	17.4288	15.3589	16.9235	15.7729
ENSMUSG00000038079	343.368	290.932	0.21474	0.0027469	0.047386	Tmem237	chr1	-	59100590	59120408	1869	protein_coding	transmembrane_protein_237	404	395	344	345	348	282	303	279	334	252	315	244	9.43987	11.3428	9.79448	9.74635	9.93665	8.68416	8.5923	7.79312	9.31478	7.31762	8.90041	7.63624
ENSMUSG00000020644	661.665	562.477	0.21364	0.001743	0.037035	Id2	chr12	-	25093801	25096092	1270	protein_coding	inhibitor_of_DNA_binding_2	827	687	680	573	726	588	570	528	662	523	554	496	28.4378	29.0326	28.4929	23.8223	30.5073	26.6478	23.7874	21.7043	27.17	22.3499	23.0364	22.8443
ENSMUSG00000091475	1115.92	951.418	0.21242	0.0011572	0.029517	2810468N07Rik	chr17	+	25570811	25575043	1349	processed_transcript	RIKEN_cDNA_2810468N07_gene	1543	1047	1034	1040	1247	996	939	950	987	969	946	839	49.9514	41.655	40.7888	40.7056	49.3315	42.4947	36.8918	36.7644	38.1365	38.9843	37.0329	36.3789
ENSMUSG00000027227	404.652	344.382	0.21201	0.002338	0.043241	Sord	chr2	+	122234749	122265340	2352	protein_coding	sorbitol_dehydrogenase	517	408	421	431	387	338	326	386	397	299	320	313	9.59947	9.31012	9.52526	9.67547	8.781	8.27118	7.3461	8.56774	8.79809	6.89942	7.18491	7.78406
ENSMUSG00000024143	716.803	610.549	0.21195	0.00136	0.031961	Rhoq	chr17	+	86963082	87000069	4151	protein_coding	ras_homolog_gene_family_member_Q	852	776	692	658	770	665	654	716	599	541	567	541	8.96356	10.0332	8.87127	8.36961	9.89938	9.22055	8.35029	9.00485	7.52159	7.07331	7.21338	7.62331
ENSMUSG00000026857	386.324	328.779	0.2117	0.0026338	0.04626	Ntmt1	chr2	+	30807826	30823033	1387	protein_coding	N-terminal_Xaa-Pro-Lys_N-methyltransferase_1	505	395	380	347	434	327	351	342	328	324	319	283	15.9004	15.2846	14.5794	13.2095	16.6987	13.5694	13.4124	12.8726	12.3263	12.6779	12.1457	11.9346
ENSMUSG00000022763	1187.02	1010.88	0.2115	0.0019703	0.039442	Aifm3	chr16	+	17489611	17507485	3510	protein_coding	apoptosis-inducing_factor_mitochondrion-associated_3	1593	1290	1266	1114	1053	1037	1103	931	1161	884	1100	824	19.8199	19.7249	19.1937	16.7575	16.01	17.0043	16.655	13.8471	17.2409	13.6686	16.5499	13.7315
ENSMUSG00000040447	818.869	697.149	0.21125	0.0026215	0.046108	Spns2	chr11	-	72451638	72489904	3241	protein_coding	spinster_homolog_2	1154	837	790	728	869	700	731	651	798	689	682	581	15.5497	13.8605	12.9712	11.86	14.3091	12.431	11.954	10.4862	12.8339	11.5377	11.1126	10.4857
ENSMUSG00000062006	2332.24	1992.26	0.21098	0.00061414	0.020671	Rpl34	chr3	-	130726831	130730398	711	protein_coding	ribosomal_protein_L34	2472	2376	2468	2336	2253	2383	1873	2125	2012	1724	2110	1944	151.835	179.353	184.717	173.474	169.107	192.904	139.619	156.029	147.501	131.597	156.719	159.929
ENSMUSG00000058325	840.327	715.352	0.2109	0.0025947	0.046062	Dock1	chr7	+	134670687	135173639	6807	protein_coding	dedicator_of_cytokinesis_1	1048	1009	880	759	740	756	755	689	790	584	765	658	6.72356	7.95551	6.87954	5.88733	5.80158	6.39225	5.87851	5.28421	6.04932	4.65624	5.93491	5.65418
ENSMUSG00000030616	806.088	687.316	0.21049	0.0020353	0.040081	Sytl2	chr7	+	90348699	90410439	4348	protein_coding	synaptotagmin-like_2	1030	873	864	663	813	734	658	719	732	671	628	655	10.3453	10.776	10.5744	8.05112	9.97864	9.71615	8.02071	8.63288	8.7752	8.37551	7.62744	8.81152
ENSMUSG00000039682	1353.33	1158.78	0.21023	0.00029878	0.014284	Lap3	chr5	+	45493374	45512674	2250	protein_coding	leucine_aminopeptidase_3	1758	1398	1489	1247	1259	1214	1193	1276	1213	1127	1100	960	34.1217	33.347	35.2164	29.2628	29.8616	31.0545	28.1018	29.6063	28.1005	27.1844	25.8178	24.9567
ENSMUSG00000049866	776.868	661.861	0.20983	0.0026141	0.046065	Arl4c	chr1	-	88673125	88702221	3997	protein_coding	ADP-ribosylation_factor-like_4C	1024	803	804	784	740	654	760	734	730	533	636	540	11.1882	10.7824	10.7042	10.3565	9.88025	9.41741	10.0776	9.5869	9.51972	7.23722	8.40294	7.9024
ENSMUSG00000055538	2019.27	1729.91	0.2071	0.00094363	0.026685	Zcchc24	chr14	-	25711642	25769039	4556	protein_coding	zinc_finger_CCHC_domain_containing_24	2739	1909	2154	1867	2088	1740	1863	1656	1827	1697	1821	1395	26.2544	22.4882	25.159	21.6368	24.4578	21.9813	21.6723	18.9755	20.9021	20.2151	21.1074	17.9098
ENSMUSG00000030029	1018.24	872.579	0.20407	0.0022425	0.041915	Lrig1	chr6	-	94604529	94700158	4951	protein_coding	leucine-rich_repeats_and_immunoglobulin-like_domains_1	1329	1023	1021	935	1147	840	875	969	949	793	882	711	11.7227	11.0896	10.974	9.97128	12.3635	9.76504	9.3668	10.2176	9.99099	8.69278	9.40772	8.39993
ENSMUSG00000074657	76114.2	65399.3	0.20192	0.0017915	0.037562	Kif5a	chr10	-	127225696	127263363	6310	protein_coding	kinesin_family_member_5A	106714	78172	83603	65362	75907	62419	64518	67460	69543	59401	69445	57271	738.56	664.897	705.058	546.926	641.982	569.345	541.911	558.127	574.46	510.908	581.193	530.89
ENSMUSG00000040596	1786.03	1541.5	0.20133	0.00022442	0.012371	Pogk	chr1	-	166384622	166409863	7368	protein_coding	pogo_transposable_element_with_KRAB_domain	2327	2028	1866	1622	1661	1548	1557	1524	1632	1442	1642	1338	13.7924	14.7724	13.477	11.6234	12.0307	12.0923	11.1999	10.7982	11.5453	10.6217	11.7688	10.622
ENSMUSG00000021957	3056.61	2640.17	0.19921	0.00045281	0.017397	Tkt	chr14	+	30548359	30574722	3225	protein_coding	transketolase	4219	3110	3139	2955	3080	2455	2733	2744	2856	2467	2634	2221	57.1312	51.7563	51.7957	48.3794	50.9673	43.8137	44.9145	44.4192	46.1598	41.5162	43.1315	40.2827
ENSMUSG00000035805	3212.64	2780.95	0.19896	5.6481e-05	0.0056287	Mlc1	chr15	-	88955884	88979007	2801	protein_coding	megalencephalic_leukoencephalopathy_with_subcortical_cysts_1_homolog_(human)	4043	3494	3025	3265	3156	2861	3024	2908	2997	2357	2842	2375	63.0354	66.9487	57.4704	61.5464	60.1304	58.7885	57.2196	54.1998	55.7711	45.6694	53.5821	49.5964
ENSMUSG00000020576	1341.45	1159.84	0.19778	0.00052911	0.019076	Nbas	chr12	+	13269127	13583810	7239	protein_coding	neuroblastoma_amplified_sequence	1772	1481	1389	1160	1264	1231	1201	1184	1160	1115	1220	992	10.69	10.9802	10.2107	8.46081	9.31834	9.7874	8.79307	8.53865	8.35247	8.35939	8.9	8.01553
ENSMUSG00000024411	1341.44	1157.5	0.19614	0.0022089	0.041644	Aqp4	chr18	-	15389394	15403684	5082	protein_coding	aquaporin_4	1584	1497	1493	1226	1274	1192	1225	1138	1304	953	1229	1019	13.6118	15.8095	15.6335	12.7376	13.3784	13.4999	12.7755	11.6903	13.3745	10.1774	12.771	11.7284
ENSMUSG00000024665	1848.25	1597.83	0.19533	0.0018403	0.037785	Fads2	chr19	-	10064164	10101503	1508	protein_coding	fatty_acid_desaturase_2	2530	1981	1990	1824	1665	1479	1745	1499	1685	1453	1683	1404	73.2678	70.5043	70.2237	63.864	58.9228	56.4488	61.3296	51.8939	58.2417	52.2929	58.9374	54.4584
ENSMUSG00000007891	6836.52	5938.71	0.19471	5.1901e-05	0.0054456	Ctsd	chr7	-	142371148	142388038	2128	protein_coding	cathepsin_D	8637	6948	6975	6468	7278	5901	6066	6521	6075	5392	5953	5190	177.25	175.235	174.423	160.484	182.52	159.603	151.08	159.977	148.802	137.517	147.731	142.658
ENSMUSG00000037656	1426.13	1236.91	0.19425	0.00058183	0.020157	Slc20a2	chr8	+	22476700	22569607	3649	protein_coding	solute_carrier_family_20_member_2	1967	1529	1412	1372	1377	1189	1249	1188	1380	1148	1290	1076	23.541	22.4888	20.5917	19.8524	20.1386	18.7541	18.1412	16.9965	19.7125	17.0744	18.6691	17.248
ENSMUSG00000019338	881.592	767.236	0.19209	0.00014808	0.010061	Zfp687	chr3	-	95006590	95015448	5208	protein_coding	zinc_finger_protein_687	1161	921	838	911	807	815	810	765	797	677	797	699	9.73543	9.4912	8.56259	9.23591	8.26938	9.00688	8.2431	7.66844	7.97669	7.05499	8.08157	7.85065
ENSMUSG00000036885	539.171	467.026	0.19204	0.0021415	0.041306	Arhgef26	chr3	+	62338344	62462221	5638	protein_coding	Rho_guanine_nucleotide_exchange_factor_(GEF)_26	692	589	505	547	535	466	508	453	512	430	501	369	5.36012	5.6069	4.76649	5.12265	5.06406	4.75717	4.77546	4.19459	4.73348	4.13925	4.69268	3.82825
ENSMUSG00000008393	3246.27	2832.25	0.19046	2.0717e-05	0.0030206	Carhsp1	chr16	-	8658587	8672153	2849	protein_coding	calcium_regulated_heat_stable_protein_1	4395	3326	3177	3230	3180	2800	2748	2961	2876	2787	2863	2528	67.369	62.6559	59.3413	59.8608	59.5669	56.5657	51.1211	54.2578	52.6177	53.0913	53.0686	51.902
ENSMUSG00000070056	765.523	666.769	0.18668	0.0015807	0.03521	Mfhas1	chr8	+	35587798	35679449	6408	protein_coding	malignant_fibrous_histiocytoma_amplified_sequence_1	981	771	812	783	730	655	736	630	701	659	693	535	6.6856	6.4575	6.7432	6.45166	6.07954	5.88311	6.0874	5.13256	5.70205	5.58138	5.71109	4.88349
ENSMUSG00000024901	670.555	585.244	0.18594	0.00056873	0.019937	Peli3	chr19	-	4930651	4943127	2988	protein_coding	pellino_3	853	636	665	699	679	607	615	569	614	571	605	494	12.467	11.4238	11.8433	12.3518	12.1272	11.6922	10.9086	9.94141	10.7108	10.3713	10.6926	9.67043
ENSMUSG00000058454	620.419	540.193	0.18589	0.0026539	0.046393	Dhcr7	chr7	+	143823145	143848410	2815	protein_coding	7-dehydrocholesterol_reductase	797	654	649	580	628	527	523	582	575	548	544	431	12.3644	12.469	12.2687	10.8788	11.9056	10.7751	9.8469	10.7935	10.6469	10.5653	10.2054	8.95567
ENSMUSG00000024640	3182.25	2787.58	0.18487	1.2213e-05	0.0021651	Psat1	chr19	-	15904678	15947337	2617	protein_coding	phosphoserine_aminotransferase_1	3846	3301	3306	3018	3184	2950	2739	2681	2875	2673	3040	2496	64.18	67.6977	67.2251	60.8903	64.9291	64.8793	55.4708	53.4822	57.2624	55.4337	61.3449	55.7879
ENSMUSG00000030654	4409.91	3855.16	0.18393	0.00055515	0.019596	Arl6ip1	chr7	-	118118891	118129625	2134	protein_coding	ADP-ribosylation_factor-like_6_interacting_protein_1	5044	5008	4496	4505	4157	3945	3988	4014	3892	3190	4118	3635	103.223	125.951	112.115	111.464	103.957	106.4	99.046	98.1972	95.0635	81.1287	101.906	99.6344
ENSMUSG00000022867	594.174	518.646	0.18267	0.0024958	0.045135	Usp25	chr16	+	77014069	77116779	4412	protein_coding	ubiquitin_specific_peptidase_25	704	688	614	572	547	538	569	532	527	447	526	472	6.96837	8.36923	7.40568	6.84531	6.6164	7.01834	6.83523	6.29495	6.22602	5.49858	6.29591	6.25757
ENSMUSG00000025203	43820.8	38442.5	0.18045	0.0003119	0.014309	Scd2	chr19	+	44293676	44306864	5453	protein_coding	stearoyl-Coenzyme_A_desaturase_2	57809	46816	47038	38975	42139	38329	39111	39046	39879	35176	39985	34510	462.971	460.777	459.035	377.384	412.4	404.557	380.137	373.816	381.192	350.098	387.231	370.176
ENSMUSG00000036580	1411.89	1236.14	0.18023	0.0022357	0.041908	Spg20	chr3	+	55112108	55137322	3981	protein_coding	spastic_paraplegia_20_spartin_(Troyer_syndrome)_homolog_(human)	1920	1507	1502	1267	1357	1196	1311	1191	1337	1172	1232	1080	21.0622	20.3167	20.0775	16.8042	18.1911	17.2913	17.4537	15.6184	17.5055	15.9777	16.3428	15.8683
ENSMUSG00000010064	1685.86	1478.78	0.17725	0.0030386	0.049995	Slc38a3	chr9	-	107650639	107668968	3146	protein_coding	solute_carrier_family_38_member_3	2254	1839	1709	1702	1628	1321	1511	1634	1566	1390	1394	1269	31.2888	31.373	28.9078	28.5649	27.6163	24.1675	25.4555	27.115	25.9459	23.9792	23.3998	23.594
ENSMUSG00000046324	1569.72	1381.71	0.17618	0.0004592	0.017553	Ermp1	chr19	-	29608214	29648415	7058	protein_coding	endoplasmic_reticulum_metallopeptidase_1	1999	1625	1688	1455	1579	1351	1387	1452	1415	1253	1379	1292	12.3687	12.3567	12.7269	10.8846	11.9391	11.017	10.4153	10.7399	10.4499	9.63491	10.3179	10.7073
ENSMUSG00000036503	2582.49	2275.21	0.17176	0.0028398	0.048023	Rnf13	chr3	+	57736066	57835233	2676	protein_coding	ring_finger_protein_13	3202	2873	2708	2201	2668	2283	2191	2283	2432	2145	2402	2023	52.2551	57.6211	53.8511	43.4276	53.2071	49.103	43.3943	44.5386	47.371	43.503	47.4019	44.219
ENSMUSG00000013698	7015.06	6185.56	0.17142	0.0020297	0.040081	Pea15a	chr1	-	172196728	172206804	2501	protein_coding	phosphoprotein_enriched_in_astrocytes_15A	9491	7300	7001	6773	6925	5967	6247	6775	6744	5644	6433	4889	165.727	156.654	148.963	142.988	147.767	137.319	132.384	141.42	140.553	122.476	135.834	114.342
ENSMUSG00000020585	2991.86	2644.01	0.17122	0.00031979	0.014437	Laptm4a	chr12	+	8921664	8938742	1773	protein_coding	lysosomal-associated_protein_transmembrane_4A	3814	3257	2897	3028	2933	2568	2664	2800	2885	2255	2720	2354	93.9433	98.5919	86.9505	90.1736	88.2823	83.3632	79.6346	82.4452	84.815	69.0266	81.0156	77.6599
ENSMUSG00000027533	1187.7	1050.84	0.1672	0.0015177	0.034309	Fabp5	chr3	+	10012548	10016607	3238	protein_coding	fatty_acid_binding_protein_5_epidermal	1384	1178	1139	1177	1282	1141	1012	1108	1084	944	1067	1003	18.6661	19.5254	18.7188	19.1925	21.1291	20.2813	16.5646	17.864	17.4497	15.8224	17.4019	18.1185
ENSMUSG00000029772	3102.71	2749.02	0.16624	0.0013433	0.031877	Ahcyl2	chr6	+	29768011	29912310	5155	protein_coding	S-adenosylhomocysteine_hydrolase-like_2	3933	3454	3160	3059	2906	2670	2834	2870	2898	2279	2953	2468	33.3188	35.9605	32.6205	31.3316	30.0841	29.8106	29.1372	29.0649	29.3025	23.9935	30.2512	28.0037
ENSMUSG00000034377	2972.45	2633.97	0.16607	0.0013494	0.031917	Tulp4	chr17	+	6106437	6251128	9687	protein_coding	tubby_like_protein_4	3693	3246	3220	2852	2630	2709	2786	2470	2772	2403	2786	2383	16.6488	17.9842	17.6888	15.5451	14.4889	16.0956	15.2429	13.3114	14.9156	13.463	15.188	14.3891
ENSMUSG00000015341	2017.52	1792.03	0.16389	0.0010063	0.027533	Golga7	chr8	-	23241353	23257074	1945	protein_coding	golgi_autoantigen_golgin_subfamily_a_7	2627	2148	2045	1866	2072	1719	1787	1797	1900	1776	1765	1583	58.984	59.2717	55.9508	50.6552	56.8513	50.8679	48.6946	48.2331	50.9178	49.5566	47.9219	47.6059
ENSMUSG00000038936	970.264	861.82	0.16271	0.0021918	0.041526	Sccpdh	chr1	+	179668210	179687189	3561	protein_coding	saccharopine_dehydrogenase_(putative)	1218	1137	944	929	926	843	899	876	897	810	881	744	14.9372	17.1364	14.1069	13.7745	13.8774	13.6252	13.3802	12.8425	13.1297	12.345	13.0651	12.2208
ENSMUSG00000041453	3679.27	3272.73	0.16182	0.00069316	0.022296	Rpl21	chr5	+	146832890	146837032	1856	protein_coding	ribosomal_protein_L21	4443	3734	3483	3588	4039	3373	3278	3484	3462	2931	3349	2893	104.542	107.976	99.8637	102.072	116.136	104.599	93.6068	97.9978	97.2265	85.707	95.2896	91.1737
ENSMUSG00000024608	5596	4978	0.16058	0.0020438	0.040081	Rps14	chr18	+	60774510	60778546	683	protein_coding	ribosomal_protein_S14	6758	5424	5509	5704	6270	4816	4855	5102	5360	4679	4888	4580	432.107	426.218	429.224	440.952	489.911	405.839	376.743	389.974	409.053	371.801	377.937	392.233
ENSMUSG00000028692	4918.13	4411.68	0.14991	0.0022035	0.041644	Akr1a1	chr4	-	116636510	116651680	2227	protein_coding	aldo-keto_reductase_family_1_member_A1_(aldehyde_reductase)	5825	4630	5062	5095	5199	4457	4212	4752	4694	4010	4424	4034	114.227	111.582	120.958	120.797	124.586	115.189	100.241	111.397	109.865	97.7243	104.907	105.953
ENSMUSG00000076432	4747.51	4264.21	0.14986	0.00038154	0.015631	Ywhaq	chr12	-	21390071	21417637	2197	protein_coding	tyrosine_3-monooxygenase/tryptophan_5-monooxygenase_activation_protein_theta_polypeptide	5836	4894	4955	4759	4496	4341	4329	4514	4657	3668	4348	3770	116.006	119.555	120.018	114.372	109.211	113.723	104.432	107.262	110.487	90.6103	104.512	100.372
ENSMUSG00000032412	2129.97	1916.23	0.14621	0.0027415	0.047386	Atp1b3	chr9	-	96332655	96364442	1994	protein_coding	ATPase_Na+/K+_transporting_beta_3_polypeptide	2698	2359	2126	1941	2153	1880	1969	1900	2092	1765	1927	1700	59.0895	63.4944	56.7375	51.3964	57.6221	54.2651	52.3356	49.7445	54.6855	48.0394	51.0346	49.8681
ENSMUSG00000025728	1568.83	1415.11	0.14423	0.0015165	0.034309	Pigq	chr17	-	25926427	25944510	3278	protein_coding	phosphatidylinositol_glycan_anchor_biosynthesis_class_Q	2088	1563	1615	1521	1519	1399	1411	1481	1465	1341	1381	1296	27.8173	25.5907	26.2178	24.4992	24.7297	24.5639	22.8136	23.5864	23.2951	22.2023	22.2481	23.1257
ENSMUSG00000031447	5656.78	5111.3	0.14093	0.002048	0.040081	Lamp1	chr8	+	13159135	13175338	2255	protein_coding	lysosomal-associated_membrane_protein_1	7294	5926	5603	5269	5945	4919	5271	5361	5384	4771	5053	4447	141.258	141.042	132.223	123.371	140.694	125.55	123.886	124.113	124.45	114.826	118.334	115.351
ENSMUSG00000001525	7813.62	7108.26	0.13198	0.0022767	0.042462	Tubb5	chr17	-	35833921	35838306	2649	protein_coding	tubulin_beta_5_class_I	9389	7618	8078	8564	7731	6788	7184	7399	7197	7025	7032	6243	154.786	154.345	162.276	170.697	155.749	147.485	143.734	145.817	141.614	143.927	140.186	137.851
ENSMUSG00000079037	8983.14	8196.53	0.12919	0.00026208	0.01362	Prnp	chr2	+	131909928	131938429	2184	protein_coding	prion_protein	10933	8984	9162	9260	8991	8050	8179	8719	8666	7386	8445	7189	218.615	220.775	223.239	223.867	219.698	212.144	198.483	208.416	206.824	183.542	204.2	192.537
ENSMUSG00000032324	5122.3	4729.57	0.11274	0.0010251	0.027798	Tspan3	chr9	-	56135885	56161070	1728	protein_coding	tetraspanin_3	6327	5401	5106	5079	5143	4550	4692	4919	5011	4256	4833	4303	159.9	167.75	157.242	155.191	158.834	151.55	143.91	148.61	151.153	133.671	147.7	145.655
ENSMUSG00000037736	3776.22	4141.71	-0.12872	0.0029458	0.049032	Limch1	chr5	+	66745835	67057159	5904	protein_coding	LIM_and_calponin_homology_domains_1	4620	4075	3690	3836	3371	3689	4185	4257	4127	3956	4033	3931	34.1735	37.0436	33.2592	34.3056	30.4707	35.9625	37.5686	37.6421	36.4354	36.3654	36.0737	38.9454
ENSMUSG00000052698	4256.32	4675.37	-0.13071	0.0028116	0.047954	Tln2	chr9	-	67217087	67559703	12132	protein_coding	talin_2	5332	4280	4326	4424	3868	4032	4492	4940	4457	4585	4865	4313	19.1934	18.9341	18.9752	19.2537	17.0147	19.1283	19.6238	21.2574	19.149	20.5109	21.1767	20.7944
ENSMUSG00000052997	1455.79	1601.45	-0.13398	0.0016213	0.035594	Uba2	chr7	-	34140689	34169599	2578	protein_coding	ubiquitin-like_modifier_activating_enzyme_2	1681	1505	1466	1486	1399	1415	1590	1661	1601	1454	1688	1486	28.476	31.3318	30.261	30.4346	28.9604	31.5909	32.6882	33.6359	32.3701	30.6098	34.5779	33.7159
ENSMUSG00000020315	16445.9	18141.3	-0.13642	0.0025133	0.045135	Sptbn1	chr11	-	30099395	30268175	9107	protein_coding	spectrin_beta_non-erythrocytic_1	19950	18021	17129	16850	14193	15300	18069	18588	17804	17210	19351	16370	95.6668	106.203	100.09	97.6915	83.1705	96.695	105.156	106.555	101.901	102.561	112.211	105.141
ENSMUSG00000034807	890.236	985.637	-0.14273	0.0010305	0.027798	Colgalt1	chr8	+	71611024	71624909	3179	protein_coding	collagen_beta(1-O)galactosyltransferase_1	1072	908	876	938	855	836	1008	1023	998	939	1024	848	14.7265	15.3295	14.6638	15.5792	14.3531	15.1357	16.8053	16.7997	16.3635	16.0307	17.0105	15.6029
ENSMUSG00000002748	2528.4	2804.26	-0.14559	0.00019687	0.011609	Baz1b	chr5	+	135187264	135246129	6492	protein_coding	bromodomain_adjacent_to_zinc_finger_domain_1B	2999	2627	2555	2543	2389	2451	2864	2696	2792	2703	2959	2577	20.174	21.7177	20.9433	20.6824	19.6385	21.7296	23.3814	21.6799	22.4167	22.5967	24.0699	23.2186
ENSMUSG00000071054	3527.71	3915.99	-0.14629	0.00023687	0.012806	Safb	chr17	+	56584825	56606294	3628	protein_coding	scaffold_attachment_factor_B	4501	3549	3406	3577	3345	3395	4099	3947	3787	3883	4014	3448	54.1796	52.5014	49.9585	52.0576	49.2038	53.8593	59.8807	56.7958	54.4081	58.0869	58.4277	55.5903
ENSMUSG00000035051	907.011	1009.11	-0.1465	0.0028018	0.047894	Dhx57	chr17	-	80238304	80290476	5077	protein_coding	DEAH_(Asp-Glu-Ala-Asp/His)_box_polypeptide_57	1106	980	898	954	812	845	991	1030	982	1002	1012	948	9.51353	10.3598	9.41242	9.92141	8.53531	9.57938	10.3453	10.5912	10.0818	10.7112	10.5264	10.922
ENSMUSG00000023033	4951.16	5506.13	-0.14764	0.0013338	0.031807	Scn8a	chr15	+	100870683	101045929	11293	protein_coding	sodium_channel_voltage-gated_type_VIII_alpha	5854	4999	5412	4676	4739	4782	5362	5756	5449	5154	5776	5088	22.638	23.7578	25.5024	21.8624	22.3948	24.3718	25.1648	26.609	25.1503	24.7693	27.0101	26.3534
ENSMUSG00000002949	1272.06	1417.18	-0.14913	0.0024088	0.043998	Timm44	chr8	-	4259731	4275913	3041	protein_coding	translocase_of_inner_mitochondrial_membrane_44	1595	1283	1178	1291	1185	1308	1392	1389	1449	1365	1486	1304	22.9054	22.6435	20.6139	22.4152	20.7956	24.7559	24.2605	23.8453	24.8363	24.361	25.8054	25.0819
ENSMUSG00000006276	965.732	1076.89	-0.15137	0.0020498	0.040081	Eps15l1	chr8	-	72341001	72421474	3141	protein_coding	epidermal_growth_factor_receptor_pathway_substrate_15-like_1	1113	990	941	974	933	983	1068	1056	1087	1077	1112	971	15.4747	16.9161	15.9424	16.3728	15.852	18.0125	18.021	17.5514	18.0384	18.6091	18.6959	18.0822
ENSMUSG00000053877	2966.52	3309.77	-0.15176	0.00070816	0.022493	Srcap	chr7	+	127511983	127567054	12746	protein_coding	Snf2-related_CREBBP_activator_protein	3816	3296	2825	3044	2703	2662	3428	3218	3256	3208	3382	3082	13.0746	13.8786	11.7944	12.6097	11.3173	12.0205	14.2542	13.1804	13.3151	13.6596	14.0123	14.1435
ENSMUSG00000027804	959.264	1069.91	-0.15187	0.0016522	0.035909	Ppid	chr3	+	79591342	79603650	3777	protein_coding	peptidylprolyl_isomerase_D_(cyclophilin_D)	1098	989	967	1006	911	927	1032	1038	1140	1061	1111	951	12.6955	14.0534	13.6242	14.0632	12.8719	14.126	14.4813	14.3472	15.7323	15.2457	15.5337	14.7276
ENSMUSG00000037197	917.951	1025.42	-0.15285	0.0028183	0.047963	Rbm17	chr2	-	11585439	11604153	1570	protein_coding	RNA_binding_motif_protein_17	1085	929	909	902	971	853	1021	992	1135	916	1046	961	30.1803	31.7577	30.8103	30.3347	33.0058	31.2707	34.4669	32.9859	37.6818	31.6646	35.1836	35.8033
ENSMUSG00000021156	3738.54	4171.43	-0.1535	0.00020369	0.011828	Zmynd11	chr13	-	9684836	9765321	4355	protein_coding	zinc_finger_MYND_domain_containing_11	4409	3863	3694	3886	3397	3754	4173	4192	4319	3948	4174	3875	44.2126	47.6068	45.1379	47.1137	41.6272	49.6128	50.7851	50.2515	51.6928	49.2003	50.6143	52.0455
ENSMUSG00000074238	2892.15	3231.59	-0.1539	0.0012982	0.031401	Ap1ar	chr3	-	127807264	127837492	2391	protein_coding	adaptor-related_protein_complex_1_associated_regulatory_protein	3373	2773	2908	2927	2907	2885	3222	3423	3331	3176	3038	2930	61.6071	62.2447	64.7213	64.6361	64.8837	69.4471	71.4204	74.7384	72.6157	72.0907	67.0991	71.6782
ENSMUSG00000039671	2174.42	2431.43	-0.15425	0.0014984	0.034127	Zmynd8	chr2	-	165784152	165899016	6188	protein_coding	zinc_finger_MYND-type_containing_8	2774	2205	2179	2250	2040	1983	2413	2365	2511	2511	2622	1985	19.5772	19.1245	18.7387	19.1984	17.5934	18.4442	20.6673	19.9525	21.151	22.0229	22.3764	18.7633
ENSMUSG00000028960	2165.6	2422.53	-0.1545	0.001291	0.03138	Ube4b	chr4	-	149328416	149426749	5626	protein_coding	ubiquitination_factor_E4B	2843	2168	2114	2303	1994	1971	2507	2364	2314	2459	2530	2157	22.0684	20.682	19.9957	21.6136	18.9145	20.1639	23.6173	21.9363	21.4387	23.7212	23.7481	22.4259
ENSMUSG00000020740	1606.61	1798.46	-0.15577	0.00075156	0.023281	Gga3	chr11	-	115584255	115604051	4848	protein_coding	golgi_associated_gamma_adaptin_ear_containing_ARF_binding_protein_3	2056	1692	1605	1552	1549	1470	1827	1716	1774	1861	1807	1646	18.5206	18.7314	17.6175	16.9029	17.0514	17.4519	19.9734	18.4787	19.0733	20.8335	19.6836	19.8594
ENSMUSG00000028467	1903.58	2129.06	-0.1559	0.00021212	0.012023	Gba2	chr4	-	43566928	43578873	3544	protein_coding	glucosidase_beta_2	2443	1914	1882	1952	1758	1806	2123	2181	2106	2154	2118	1912	30.104	28.9855	28.2591	29.0816	26.4725	29.33	31.7492	32.1276	30.9742	32.9861	31.5603	31.5568
ENSMUSG00000060671	2157.06	2417.49	-0.1559	0.002915	0.048842	Atp8b2	chr3	-	89939481	89963508	5705	protein_coding	ATPase_class_I_type_8B_member_2	2834	2187	2116	2265	1852	2081	2457	2499	2293	2440	2452	2160	21.6939	20.5743	19.7375	20.9626	17.3243	20.9944	22.8258	22.8679	20.95	23.212	22.6973	22.1461
ENSMUSG00000006169	987.726	1107.99	-0.15736	0.0028544	0.048039	Clint1	chr11	+	45852051	45910625	6729	protein_coding	clathrin_interactor_1	1157	1041	1040	1069	895	884	1158	1150	1075	984	1124	1064	7.50891	8.30295	8.2246	8.38802	7.09811	7.56118	9.12083	8.92203	8.32709	7.93639	8.82113	9.24891
ENSMUSG00000040105	776.156	869.734	-0.15793	0.00096485	0.027034	Ppapdc2	chr19	+	28963953	28966811	2859	protein_coding	phosphatidic_acid_phosphatase_type_2_domain_containing_2	908	796	794	812	733	734	905	842	889	806	880	823	13.8697	14.9428	14.7788	14.996	13.6823	14.7764	16.7769	15.375	16.2078	15.3003	16.2546	16.8378
ENSMUSG00000033004	4150.9	4666.77	-0.1613	0.0016457	0.03582	Mycbp2	chr14	-	103113411	103346814	15233	protein_coding	MYC_binding_protein_2	4715	4603	3915	4210	3887	4183	4804	4600	4659	4201	5176	4205	13.5173	16.2176	13.6766	14.5925	13.6176	15.8048	16.7145	15.7648	15.942	14.9674	17.9439	16.1466
ENSMUSG00000021559	3098.16	3486.27	-0.16229	0.001235	0.030854	Dapk1	chr13	+	60601947	60763185	5885	protein_coding	death_associated_protein_kinase_1	3856	3138	3111	3383	2771	2863	3453	3243	3514	3607	3564	3224	28.6144	28.618	28.131	30.352	25.1281	28.0003	31.0976	28.7685	31.1237	33.2643	31.9816	32.0441
ENSMUSG00000002129	1731.07	1946.66	-0.16241	0.00031969	0.014437	Sf3a1	chr11	+	4160350	4182541	4920	protein_coding	splicing_factor_3a_subunit_1	2174	1902	1693	1793	1581	1552	2001	1898	1895	1841	2017	1858	19.2969	20.7481	18.3115	19.2419	17.1489	18.1558	21.5555	20.1394	20.0761	20.308	21.6496	22.0892
ENSMUSG00000052087	1945.32	2192.88	-0.16344	0.0026108	0.046065	Rgs14	chr13	+	55369732	55384687	2356	protein_coding	regulator_of_G-protein_signaling_14	2472	1826	1824	2103	2048	1735	2093	2325	2199	2239	2215	1908	45.8213	41.5966	41.1985	47.1299	46.3901	42.385	47.0837	51.5186	48.6503	51.5771	49.6486	47.3699
ENSMUSG00000016921	1825.33	2058.14	-0.16603	0.00065556	0.021303	Srsf6	chr2	+	162931528	162937121	3527	protein_coding	serine/arginine-rich_splicing_factor_6	2174	2055	1719	1806	1666	1821	2063	2000	2201	1983	2081	1855	26.9183	31.2708	25.936	27.0361	25.2081	29.7161	31.0006	29.6033	32.5274	30.5138	31.1584	30.7636
ENSMUSG00000028053	2546.42	2876.43	-0.16684	0.0020525	0.040081	Ash1l	chr3	+	88950622	89079375	11644	protein_coding	ash1_(absent_small_or_homeotic)-like_(Drosophila)	2859	2756	2544	2619	2306	2561	2934	2762	2786	2674	3231	2639	10.7227	12.7031	11.6265	11.8759	10.5688	12.6589	13.3547	12.3833	12.4714	12.4634	14.6536	13.2567
ENSMUSG00000028106	952.476	1076.67	-0.16745	0.0025188	0.045137	Rprd2	chr3	-	95759873	95818953	8419	protein_coding	regulation_of_nuclear_pre-mRNA_domain_containing_2	1096	1057	980	942	823	960	1120	1069	1060	1035	1098	988	5.68518	6.73825	6.19438	5.90776	5.21686	6.56294	7.05073	6.62878	6.56267	6.67203	6.88732	6.86429
ENSMUSG00000065954	4938.34	5582.21	-0.16767	0.0018342	0.037762	Tacc1	chr8	-	25154552	25201449	7695	protein_coding	transforming_acidic_coiled-coil_containing_protein_1	5649	4970	5183	5236	4283	5027	5653	5594	5377	5411	5706	5263	32.0595	34.6641	35.843	35.9272	29.7036	37.6	38.9356	37.9516	36.4223	38.1634	39.159	40.0059
ENSMUSG00000038365	1169.37	1321.67	-0.16861	0.0011616	0.029517	Fbxo25	chr8	+	13907806	13940521	2008	protein_coding	F-box_protein_25	1297	1283	1189	1193	1096	1127	1285	1425	1284	1281	1307	1234	28.2079	34.2922	31.5101	31.3696	29.1284	32.3034	33.9169	37.0482	33.3301	34.6229	34.3732	35.946
ENSMUSG00000006304	2934.82	3319.6	-0.16959	0.0010381	0.027862	Arpc2	chr1	+	74236084	74268209	1439	protein_coding	actin_related_protein_2/3_complex_subunit_2	3168	2990	2796	3078	3106	2860	3249	3370	3349	3216	3318	3127	96.1431	111.517	103.397	112.938	115.189	114.391	119.664	122.26	121.308	121.292	121.765	127.106
ENSMUSG00000041769	1143.06	1292.59	-0.16981	0.00090003	0.025787	Ppp2r2d	chr7	+	138846079	138883057	3823	protein_coding	protein_phosphatase_2_regulatory_subunit_B_delta	1323	1134	1160	1130	1180	1099	1381	1325	1291	1307	1227	1120	15.113	15.9199	16.1468	15.6065	16.4721	16.5456	19.1455	18.0937	17.6018	18.5545	16.9492	17.1361
ENSMUSG00000020484	1362.54	1542.84	-0.17005	0.0010605	0.028276	Xbp1	chr11	+	5520659	5525893	2129	protein_coding	X-box_binding_protein_1	1699	1393	1423	1417	1289	1192	1595	1528	1622	1600	1405	1375	34.8507	35.1162	35.5682	35.142	32.3108	32.2247	39.7065	37.4683	39.711	40.7871	34.8505	37.7769
ENSMUSG00000037364	3470.82	3933.09	-0.17005	0.0022426	0.041915	Srrt	chr5	-	137295704	137307674	3024	protein_coding	serrate_RNA_effector_molecule_homolog_(Arabidopsis)	4524	3413	3356	3305	3371	3453	3934	3756	3846	4244	3844	3610	65.3333	60.5741	59.0571	57.7061	59.4904	65.7208	68.9491	64.8426	66.2923	76.1679	67.129	69.8272
ENSMUSG00000034525	2107.56	2391.93	-0.17229	0.0017768	0.037442	BC018507	chr13	-	70588689	70637634	7675	protein_coding	interactor_of_little_elongation_complex_ELL_subunit_1	2563	2344	2076	2242	1792	1986	2401	2191	2412	2356	2537	2245	14.5836	16.3912	14.394	15.4237	12.4603	14.8932	16.5802	14.9032	16.3808	16.66	17.4562	17.1095
ENSMUSG00000026116	1308	1482.49	-0.17281	0.00054136	0.019425	Tmem131	chr1	-	36792194	36943666	6543	protein_coding	transmembrane_protein_131	1590	1370	1248	1425	1177	1254	1503	1452	1490	1413	1649	1277	10.6124	11.2377	10.1501	11.4993	9.59997	11.0308	12.1747	11.5853	11.8698	11.7204	13.3092	11.416
ENSMUSG00000022000	1739.87	1971.24	-0.17313	0.00028451	0.014054	Zc3h13	chr14	+	75284373	75344426	6151	protein_coding	zinc_finger_CCCH_type_containing_13	2049	1767	1822	1754	1646	1669	2192	1948	1886	1897	1971	1772	14.5476	15.4178	15.7629	15.0562	14.2809	15.617	18.8874	16.5333	15.982	16.7379	16.9219	16.8507
ENSMUSG00000030795	5715.24	6471.49	-0.17475	4.1148e-06	0.0012089	Fus	chr7	+	127967457	127982368	4909	protein_coding	fused_in_sarcoma	7049	5889	5474	5880	5245	5688	6607	6502	6478	6179	6582	5944	62.7088	64.3844	59.3395	63.2436	57.0194	66.689	71.3325	69.1465	68.7833	68.313	70.8065	70.8247
ENSMUSG00000057897	29241.2	33233.3	-0.17494	0.0011712	0.029697	Camk2b	chr11	-	5969644	6066362	4125	protein_coding	calcium/calmodulin-dependent_protein_kinase_II_beta	35008	27521	28997	31079	28187	29114	31322	33849	31673	34708	33212	31513	370.627	358.074	374.077	397.81	364.666	406.224	402.441	428.389	400.222	456.651	425.187	446.853
ENSMUSG00000034675	6225.81	7076.61	-0.17504	0.001129	0.02909	Dbn1	chr13	-	55473429	55488111	3078	protein_coding	drebrin_1	8061	6200	5749	6632	6118	5709	7504	6894	7157	7562	6666	6081	114.371	108.107	99.393	113.765	106.075	106.753	129.211	116.928	121.199	133.336	114.368	115.559
ENSMUSG00000018427	2256.36	2566.66	-0.17511	0.0019461	0.039146	Ypel2	chr11	-	86936425	86993707	4847	protein_coding	yippee-like_2_(Drosophila)	2738	2178	2133	2387	2140	2311	2536	2681	2502	2679	2384	2383	24.6692	24.1167	23.418	26.0023	23.5619	27.4419	27.7302	28.8762	26.906	29.997	25.9742	28.7574
ENSMUSG00000021066	1737.71	1976.26	-0.17559	0.0017506	0.037094	Atl1	chr12	+	69893105	69964085	2818	protein_coding	atlastin_GTPase_1	1891	1725	1729	1880	1626	1804	1927	1961	1970	1874	2078	1877	29.3052	32.8534	32.6502	35.2249	30.7928	36.8454	36.2424	36.329	36.4385	36.0917	38.9415	38.9603
ENSMUSG00000022855	1799.1	2046.2	-0.17597	0.001276	0.031311	Senp2	chr16	+	22009484	22049269	4499	protein_coding	SUMO/sentrin_specific_peptidase_2	1981	1834	1842	1866	1705	1812	1943	2093	2035	2039	1983	1993	19.2293	21.8784	21.7874	21.8992	20.2245	23.1809	22.8893	24.2868	23.5767	24.5969	23.2764	25.9114
ENSMUSG00000036667	5205.52	5919.65	-0.17645	0.00079558	0.023871	Fam115a	chr6	-	42668002	42710072	5256	protein_coding	family_with_sequence_similarity_115_member_A	5635	5527	5311	5641	4683	5154	6192	5758	5910	5810	6144	5228	46.8201	56.4373	53.7716	56.6674	47.5487	56.4387	62.4384	57.1916	58.6094	59.9928	61.7312	58.1808
ENSMUSG00000040481	2188.13	2485.43	-0.1766	0.00021584	0.012117	Bptf	chr11	-	107033081	107132127	12036	protein_coding	bromodomain_PHD_finger_transcription_factor	2547	2369	2078	2314	1998	2159	2541	2361	2511	2415	2654	2229	9.24146	10.5637	9.18746	10.1511	8.85898	10.3242	11.1892	10.2407	10.8743	10.8896	11.6447	10.8325
ENSMUSG00000017692	1193.1	1361.25	-0.17842	0.0019304	0.039002	Rhbdl3	chr11	+	80300912	80355955	3736	protein_coding	rhomboid_veinlet-like_3_(Drosophila)	1550	1165	1119	1267	1139	1130	1455	1281	1430	1439	1308	1145	18.1184	16.736	15.9388	17.9061	16.27	17.4084	20.6411	17.9002	19.951	20.9041	18.4888	17.9266
ENSMUSG00000033214	1553.02	1772.42	-0.17865	0.002309	0.042893	Slitrk5	chr14	+	111675115	111683134	4806	protein_coding	SLIT_and_NTRK-like_family_member_5	1807	1487	1583	1670	1505	1498	1734	1689	1688	1918	1757	1677	16.4198	16.6058	17.5279	18.347	16.7118	17.9397	19.1224	18.3469	18.3073	21.6592	19.3062	20.4103
ENSMUSG00000021276	552.943	629.209	-0.17897	0.00055017	0.019518	Cinp	chr12	-	110872610	110889145	2029	protein_coding	cyclin-dependent_kinase_2_interacting_protein	644	581	552	561	533	531	618	628	691	593	647	551	13.8611	15.3683	14.4774	14.5987	14.0189	15.0626	16.1429	16.1582	17.7514	15.8617	16.8396	15.8843
ENSMUSG00000058013	2016.08	2300.37	-0.17901	0.0016388	0.03582	2018-09-11	chr5	+	93093457	93174958	5008	protein_coding	septin_11	2352	2183	2101	2168	1681	1931	2271	2244	2243	2252	2357	2225	20.5101	23.3949	22.3251	22.8574	17.9132	22.1925	24.0342	23.3924	23.3453	24.4052	24.8544	25.9875
ENSMUSG00000035086	1127.78	1284.29	-0.17924	0.00017553	0.010999	Becn1	chr11	-	101285952	101302286	4365	protein_coding	beclin_1_autophagy_related	1429	1172	1160	1135	1135	939	1331	1335	1343	1245	1241	1112	14.2969	14.4104	14.1418	13.7292	13.8766	12.3814	16.1611	15.9666	16.0371	15.4797	15.014	14.9011
ENSMUSG00000022521	1531.44	1748.03	-0.18143	0.0004819	0.017926	Crebbp	chr16	-	4081328	4213407	10230	protein_coding	CREB_binding_protein	1964	1633	1518	1513	1396	1437	1963	1655	1748	1688	1843	1463	8.38416	8.56728	7.89639	7.809	7.28249	8.08479	10.17	8.44576	8.90638	8.9552	9.51389	8.36504
ENSMUSG00000060882	4094.25	4675.15	-0.18178	0.00059062	0.020269	Kcnd2	chr6	+	21215503	21729805	5152	protein_coding	potassium_voltage-gated_channel_Shal-related_family_member_2	4765	4117	4098	4199	3796	4191	4497	4661	4509	4607	4663	4665	40.3907	42.8882	42.3281	43.0331	39.3206	46.8198	46.2619	47.2302	45.6184	48.5312	47.7967	52.9633
ENSMUSG00000027854	494.075	564.99	-0.18211	0.0027305	0.04726	Sike1	chr3	+	102995728	103003914	2810	protein_coding	suppressor_of_IKBKE_1	563	519	541	490	435	489	582	607	591	530	558	481	8.74976	9.91273	10.2453	9.20708	8.26139	10.0159	10.9772	11.2771	10.9627	10.2364	10.4866	10.0124
ENSMUSG00000027210	8264.37	9445.66	-0.18257	0.00075746	0.023281	Meis2	chr2	-	115863064	116065839	5498	protein_coding	Meis_homeobox_2	9189	8418	8012	9162	7598	8365	9260	9266	9256	9154	9680	9195	72.989	82.1744	77.5476	87.9869	73.7505	87.5687	89.2653	87.984	87.7514	90.3617	92.9778	97.8242
ENSMUSG00000034799	7322.59	8383.17	-0.18287	0.0017853	0.037517	Unc13a	chr8	-	71624417	71671757	10255	protein_coding	unc-13_homolog_A_(C._elegans)	9127	7114	7494	7642	6947	6840	8715	8276	7946	9394	7832	7370	38.8675	37.2315	38.8875	39.3463	36.152	38.3891	45.041	42.1309	40.3876	49.7157	40.3316	42.0369
ENSMUSG00000020340	17966.8	20573.4	-0.18363	0.0014406	0.033259	Cyfip2	chr11	-	46193850	46312859	6659	protein_coding	cytoplasmic_FMR1_interacting_protein_2	20512	17688	19679	18145	16624	17742	19406	20214	19504	20882	21090	20347	134.522	142.561	157.263	143.873	133.228	153.349	154.455	158.475	152.669	170.193	167.254	178.727
ENSMUSG00000024073	1407.15	1612.72	-0.18365	0.0027731	0.047641	Birc6	chr17	+	74528295	74703356	15768	protein_coding	baculoviral_IAP_repeat-containing_6	1572	1599	1417	1356	1268	1432	1647	1554	1571	1481	1853	1446	4.35381	5.44257	4.78217	4.54062	4.29154	5.22702	5.53596	5.14506	5.1932	5.0975	6.20594	5.36403
ENSMUSG00000015222	9712.53	11119.2	-0.18419	0.00097062	0.02712	Map2	chr1	+	66175273	66442583	6258	protein_coding	microtubule-associated_protein_2	10458	10886	9828	10315	8645	9502	11318	10659	11150	10232	12120	10331	72.9805	93.3609	83.5722	87.0294	73.7224	87.3911	95.854	88.9195	92.8698	88.7367	102.276	96.562
ENSMUSG00000018428	1566.52	1795.13	-0.18438	0.001287	0.03138	Akap1	chr11	-	88830792	88864586	3828	protein_coding	A_kinase_(PRKA)_anchor_protein_1	1943	1546	1536	1632	1425	1572	1791	1759	1701	1746	1748	1847	22.1664	21.6755	21.3526	22.5103	19.8661	23.6357	24.797	23.9889	23.1616	24.7543	24.1145	28.2224
ENSMUSG00000062232	3491.56	3993.07	-0.18444	0.00033378	0.014603	Rapgef2	chr3	-	79062516	79181340	6573	protein_coding	Rap_guanine_nucleotide_exchange_factor_(GEF)_2	4071	3557	3606	3644	3178	3423	3806	3895	3806	4021	4227	3834	27.0478	29.0437	29.194	29.2716	25.8024	29.9731	30.6889	30.9357	30.1815	33.2008	33.9607	34.1183
ENSMUSG00000024222	1019.86	1166.34	-0.18458	0.0006037	0.020456	Fkbp5	chr17	-	28399095	28517524	3858	protein_coding	FK506_binding_protein_5	1144	1018	1017	1117	995	975	1111	1223	1159	1140	1282	995	12.9496	14.1618	14.0278	15.287	13.7636	14.5456	15.2626	16.5493	15.6587	16.0369	17.5483	15.0855
ENSMUSG00000027620	3587.21	4108.04	-0.18467	0.00095537	0.026817	Rbm39	chr2	-	156147239	156180238	2810	protein_coding	RNA_binding_motif_protein_39	4083	4026	3418	3772	3100	3658	4276	3956	4104	3883	4381	3718	63.4552	76.8953	64.7289	70.8758	58.8743	74.9247	80.6506	73.4964	76.1266	74.9962	82.3333	77.3931
ENSMUSG00000068373	3775.38	4328.48	-0.1856	0.0012101	0.030482	D430041D05Rik	chr2	-	104143073	104410334	10743	protein_coding	RIKEN_cDNA_D430041D05_gene	4278	3591	3856	3956	3521	3967	4157	4299	4180	4376	4460	4104	17.3904	17.94	19.1005	19.443	17.4908	21.2532	20.5084	20.8909	20.2808	22.107	21.9239	22.345
ENSMUSG00000031134	1251.3	1436.63	-0.18606	0.0022236	0.041868	Rbmx	chrX	-	57383530	57393036	3107	protein_coding	RNA_binding_motif_protein_X_chromosome	1386	1393	1269	1271	1107	1260	1306	1472	1413	1361	1552	1389	19.4812	24.0626	21.7346	21.5991	19.0141	23.3409	22.2781	24.7333	23.7048	23.7736	26.379	26.1493
ENSMUSG00000026289	1228.18	1409.39	-0.18672	0.0012454	0.03101	Atg16l1	chr1	+	87755870	87792428	3751	protein_coding	autophagy_related_16-like_1_(S._cerevisiae)	1332	1361	1214	1233	1209	1190	1390	1413	1330	1452	1379	1358	15.5078	19.4735	17.2228	17.3559	17.2008	18.2595	19.6401	19.6658	18.4816	21.0086	19.4145	21.1764
ENSMUSG00000055436	2144.12	2464.74	-0.18676	0.0027226	0.04726	Srsf11	chr3	-	158010473	158036639	3106	protein_coding	serine/arginine-rich_splicing_factor_11	2533	2382	2008	2042	1926	2295	2388	2261	2496	2460	2630	2333	35.6146	41.1597	34.4029	34.7126	33.0922	42.5274	40.7483	38.0028	41.8869	42.9845	44.716	43.9352
ENSMUSG00000036270	1367.65	1566.01	-0.18775	2.1442e-05	0.0030206	Edc4	chr8	+	105880881	105894908	4780	protein_coding	enhancer_of_mRNA_decapping_4	1755	1466	1340	1388	1258	1246	1552	1684	1578	1435	1550	1468	16.034	16.4603	14.9179	15.3318	14.045	15.003	17.2084	18.3921	17.2074	16.2931	17.1243	17.9638
ENSMUSG00000040459	2571.05	2958.71	-0.18856	0.0019267	0.03898	Arglu1	chr8	-	8666577	8690537	1711	protein_coding	arginine_and_glutamate_rich_1	3407	2686	2376	2708	2159	2562	3146	2810	2911	3060	2892	2674	86.9593	84.2536	73.8973	83.5663	67.34	86.1821	97.4507	85.7379	88.6804	97.0621	89.26	91.4136
ENSMUSG00000041096	2104.64	2415.22	-0.18933	0.0002607	0.01362	Tspyl2	chrX	-	152336852	152342425	2804	protein_coding	TSPY-like_2	2464	2203	1874	2198	2019	2182	2507	2414	2370	2250	2512	2239	38.3757	42.1666	35.5651	41.3887	38.4263	44.7883	47.3863	44.9444	44.0561	43.5495	47.3097	46.7063
ENSMUSG00000032625	2593.67	2987.48	-0.18957	0.0020618	0.040113	Thsd7a	chr6	-	12311610	12749410	10998	protein_coding	thrombospondin_type_I_domain_containing_7A	3096	2742	2636	2784	2144	2575	2984	2990	2920	2898	2810	3032	12.2937	13.3809	12.7545	13.3656	10.4035	13.4757	14.3801	14.193	13.839	14.3009	13.4928	16.1256
ENSMUSG00000038658	887.739	1019.23	-0.18995	0.00013073	0.0092505	C030046E11Rik	chr19	+	29522282	29606829	7190	protein_coding	RAB6A_GEF_complex_partner_1	1064	988	863	940	812	808	1011	1024	986	968	1079	960	6.46259	7.37497	6.38725	6.9029	6.02695	6.468	7.45244	7.43511	7.14798	7.30676	7.92503	7.80983
ENSMUSG00000034621	1546.01	1775.39	-0.19014	0.00018604	0.011277	Gpatch8	chr11	-	102475915	102556392	6871	protein_coding	G_patch_domain_containing_8	1930	1578	1474	1499	1537	1512	1734	1649	1778	1845	1881	1610	12.2668	12.3259	11.4159	11.519	11.9378	12.6654	13.3754	12.529	13.488	14.5732	14.457	13.7058
ENSMUSG00000094410	1926.99	2208.66	-0.19081	1.0184e-05	0.0020114	Zbed6	chr1	-	133619871	133661380	10156	protein_coding	zinc_finger_BED_domain_containing_6	2182	2078	1946	1978	1820	1844	2196	2153	2224	2121	2358	2018	9.38266	10.9813	10.1965	10.2834	9.56354	10.4502	11.46	11.0672	11.4143	11.3343	12.2611	11.6225
ENSMUSG00000027663	2136.02	2456.78	-0.19153	0.0004144	0.016591	Zmat3	chr3	-	32334796	32365678	7791	protein_coding	zinc_finger_matrin_type_3	2320	2227	2227	2231	1981	2121	2568	2583	2321	2347	2394	2314	13.0044	15.3412	15.2111	15.1195	13.5694	15.6688	17.4694	17.308	15.5281	16.3493	16.227	17.3728
ENSMUSG00000050069	469.162	541.197	-0.19192	0.0025015	0.045135	Grem2	chr1	-	174833785	174921819	3745	protein_coding	gremlin_2_homolog_cysteine_knot_superfamily_(Xenopus_laevis)	532	443	464	487	488	466	493	530	589	517	551	520	6.20374	6.34869	6.59323	6.86609	6.95406	7.1618	6.97704	7.38823	8.19783	7.49233	7.76977	8.12177
ENSMUSG00000002107	6257.79	7219.84	-0.19213	0.0017805	0.037468	Celf2	chr2	-	6539694	7509563	8856	protein_coding	CUGBP_Elav-like_family_member_2	6508	6457	6169	6616	6023	6540	7006	6743	7142	7108	7818	6859	32.0925	39.1314	37.0689	39.4448	36.2949	42.5038	41.9285	39.7495	42.0356	43.56	46.6194	45.3025
ENSMUSG00000053754	1577.49	1814.91	-0.19215	0.00033522	0.014603	Chd8	chr14	-	52198151	52237791	8190	protein_coding	chromodomain_helicase_DNA_binding_protein_8	1826	1796	1467	1523	1517	1574	1859	1736	1789	1751	1973	1634	9.73668	11.7694	9.53188	9.81857	9.88489	11.0614	12.0302	11.0658	11.3858	11.6033	12.7219	11.6699
ENSMUSG00000017167	7614.72	8783.46	-0.19232	0.0013843	0.032351	Cntnap1	chr11	+	101170523	101190724	5440	protein_coding	contactin_associated_protein-like_1	9404	7373	8077	7236	6923	7869	8538	9044	8106	9120	8636	8419	75.4932	72.7407	79.0102	70.2315	67.915	83.2546	83.1828	86.7917	77.6682	90.986	83.8344	90.5234
ENSMUSG00000026782	3824.26	4410.56	-0.19296	0.0010059	0.027533	Abi2	chr1	+	60409619	60481158	5768	protein_coding	abl-interactor_2	4117	4094	3800	3926	3637	3880	4253	4166	4401	4315	4424	4475	31.1709	38.0939	35.0583	35.9383	33.6502	38.7163	39.0793	37.706	39.7705	40.6007	40.504	45.3803
ENSMUSG00000053580	2505.33	2894.17	-0.19309	0.0022931	0.042701	Tanc2	chr11	+	105589986	105929304	11855	protein_coding	tetratricopeptide_repeat_ankyrin_repeat_and_coiled-coil_containing_2	2612	2583	2660	2599	2289	2600	2729	2744	2909	2863	3129	2735	9.622	11.6938	11.9402	11.5754	10.3042	12.6229	12.2005	12.0837	12.7902	13.1068	13.9384	13.4944
ENSMUSG00000048458	2411.28	2785.44	-0.1947	0.0010695	0.028276	Fam212b	chr3	+	105704599	105720842	4701	protein_coding	family_with_sequence_similarity_212_member_B	2789	2514	2352	2374	2324	2465	2819	2941	2721	2877	2437	2655	25.9091	28.7017	26.6244	26.6638	26.3825	30.1797	31.782	32.6604	30.1699	33.2145	27.3762	33.0349
ENSMUSG00000020390	1895.49	2187.72	-0.19471	0.00085154	0.024866	Ube2b	chr11	-	51985497	52000762	1792	protein_coding	ubiquitin-conjugating_enzyme_E2B	1978	2025	1817	1928	1928	1933	2326	2139	2204	2199	2154	1925	48.2039	60.6484	53.9572	56.8069	57.4168	62.0843	68.7936	62.3145	64.1075	66.5987	63.477	62.8336
ENSMUSG00000059456	12191.4	14062.6	-0.19479	0.00037198	0.015389	Ptk2b	chr14	-	66153257	66281052	4034	protein_coding	PTK2_protein_tyrosine_kinase_2_beta	14285	12406	12178	12886	11761	11517	13389	13422	13241	15002	14101	13810	154.646	165.055	160.647	168.661	155.589	164.32	175.909	173.699	171.088	201.833	184.596	200.243
ENSMUSG00000014859	591.469	683.576	-0.19496	0.00075475	0.023281	E2f4	chr8	+	105297663	105305369	1992	protein_coding	E2F_transcription_factor_4	766	605	591	592	577	525	733	706	643	716	663	584	16.7932	16.3004	15.7881	15.6915	15.4581	15.169	19.5025	18.5026	16.8251	19.5075	17.5765	17.1484
ENSMUSG00000056296	2411.47	2790.21	-0.195	0.0022367	0.041908	Synpr	chr14	+	13284780	13615459	4289	protein_coding	synaptoporin	2511	2445	2299	2679	2277	2553	2712	2927	2776	2708	2698	2671	25.5673	30.5953	28.5243	32.9799	28.332	34.2596	33.5127	35.6273	33.7364	34.2666	33.2196	36.4265
ENSMUSG00000030134	7860.32	9072.85	-0.19529	0.00046715	0.017603	Rasgef1a	chr6	+	118066385	118091546	3236	protein_coding	RasGEF_domain_family_member_1A	8998	7804	7731	8569	7193	8003	9059	9047	8635	9005	8840	8981	121.431	129.432	127.133	139.815	118.624	142.342	148.371	145.953	139.088	151.027	144.262	162.336
ENSMUSG00000038664	2785.05	3216.98	-0.19551	0.00076095	0.023341	Herc1	chr9	+	66350450	66508775	15153	protein_coding	hect_(homologous_to_the_E6-AP_(UBE3A)_carboxyl_terminus)_domain_and_RCC1_(CHC1)-like_domain_(RLD)_1	3063	3115	2819	2815	2435	2853	3106	3251	3178	2993	3531	2980	8.82759	11.033	9.89985	9.80871	8.57572	10.8365	10.8637	11.2004	10.9318	10.7198	12.3057	11.5032
ENSMUSG00000042700	8773.87	10137.2	-0.19598	0.00060971	0.020614	Sipa1l1	chr12	+	82170016	82451782	7697	protein_coding	signal-induced_proliferation-associated_1_like_1	10153	9055	9282	9229	7709	8548	10117	9522	9394	10044	11031	9780	57.6059	63.1392	64.173	63.309	53.4499	63.9191	69.6637	64.5837	63.6157	70.8213	75.6836	74.3219
ENSMUSG00000026171	455.347	526.89	-0.19609	0.0012912	0.03138	Rnf25	chr1	-	74593748	74601397	1507	protein_coding	ring_finger_protein_25	590	457	413	460	462	430	530	491	589	507	559	447	17.0975	16.2755	14.5837	16.1167	16.3606	16.4226	18.6397	17.0092	20.3722	18.2588	19.5888	17.3498
ENSMUSG00000032366	4914.41	5684.58	-0.19655	0.00098168	0.027184	Tpm1	chr9	-	67022590	67049406	2890	protein_coding	tropomyosin_1_alpha	5357	4844	4601	5184	4986	5147	5496	6166	5559	5566	5436	5380	80.9502	89.9578	84.7201	94.7108	92.0714	102.505	100.792	111.384	100.262	104.526	99.3322	108.889
ENSMUSG00000031153	3130.14	3605.05	-0.19688	8.4104e-06	0.0018022	Gripap1	chrX	+	7789765	7820567	3156	protein_coding	GRIP1_associated_protein_1	3836	3066	3045	3148	3001	3176	3695	3713	3438	3502	3709	3273	53.0806	52.1396	51.3432	52.666	50.7457	57.9204	62.0517	61.4192	56.7812	60.2223	62.0624	60.6608
ENSMUSG00000055319	727.319	840.495	-0.19689	0.00036132	0.015143	Sec23ip	chr7	+	128744870	128784836	4578	protein_coding	Sec23_interacting_protein	862	793	742	770	667	650	855	819	791	789	939	780	8.22291	9.29672	8.62502	8.8807	7.77536	8.17194	9.89844	9.33952	9.00609	9.35362	10.8317	9.96594
ENSMUSG00000022160	348.054	403.894	-0.19696	0.0029553	0.049032	Mettl3	chr14	-	52294668	52305128	2159	protein_coding	methyltransferase_like_3	435	352	346	343	331	339	460	387	396	418	381	348	8.79894	8.75029	8.52817	8.3883	8.18174	9.03722	11.2923	9.35782	9.56044	10.5076	9.31925	9.42814
ENSMUSG00000054162	7175.06	8310.94	-0.19804	0.0010144	0.027647	Spock3	chr8	+	62951009	63357103	3201	protein_coding	sparc/osteonectin_cwcv_and_kazal-like_domains_proteoglycan_3	7658	7097	7049	7426	7067	7639	8140	8446	8381	8193	7839	8096	104.478	118.993	117.186	122.49	117.82	137.353	134.777	137.747	136.473	138.911	129.325	147.939
ENSMUSG00000031626	1762.18	2049.16	-0.20012	0.0025927	0.046062	Sorbs2	chr8	+	45507788	45827906	6425	protein_coding	sorbin_and_SH3_domain_containing_2	1915	1861	1794	1771	1566	1896	1933	1985	1936	1989	2297	1971	13.0164	15.5455	14.8587	14.5538	13.0074	16.9845	15.9454	16.1289	15.7061	16.8012	18.8798	17.9437
ENSMUSG00000029673	2595.3	3011.03	-0.20092	0.00056841	0.019937	Auts2	chr5	-	131437333	132543344	7409	protein_coding	autism_susceptibility_candidate_2	3280	2595	2629	2684	2359	2470	3340	2914	3058	3186	2694	2618	19.3334	18.7979	18.8827	19.1274	16.9918	19.1878	23.8926	20.5327	21.5136	23.3381	19.202	20.6685
ENSMUSG00000026927	664.197	771.434	-0.20111	0.00093376	0.026554	Sdccag3	chr2	-	26382802	26389316	2193	protein_coding	serologically_defined_colon_cancer_antigen_3	821	743	603	624	633	670	753	739	789	814	781	686	16.3493	18.1837	14.6322	15.0237	15.4041	17.5843	18.1984	17.5923	18.7531	20.1449	18.8071	18.2972
ENSMUSG00000020599	11635.4	13535	-0.20142	0.0017395	0.037035	Rgs9	chr11	-	109225355	109298129	3464	protein_coding	regulator_of_G-protein_signaling_9	13740	11157	10886	11852	11901	11968	12561	13509	12896	14387	12800	13655	173.222	172.863	167.233	180.653	183.348	198.853	192.186	203.592	194.05	225.409	195.137	230.575
ENSMUSG00000028920	938.627	1092.45	-0.20173	0.0018016	0.0376	Fbxo42	chr4	+	141147913	141204062	5934	protein_coding	F-box_protein_42	1232	966	888	1012	807	899	1190	1139	1111	1137	1043	856	9.06686	8.73699	7.96338	9.00462	7.25765	8.71967	10.6286	10.0206	9.75892	10.399	9.28208	8.43773
ENSMUSG00000043411	2419.05	2813.33	-0.20189	0.0012973	0.031401	Usp48	chr4	+	137593755	137658537	5741	protein_coding	ubiquitin_specific_peptidase_48	2938	2557	2321	2450	2084	2545	2661	2659	2698	2904	2920	2764	22.349	23.9043	21.5139	22.5326	19.3723	25.5146	24.566	24.1795	24.4957	27.4529	26.8599	28.1611
ENSMUSG00000041747	515.672	600.332	-0.20207	0.0019436	0.039146	Utp15	chr13	-	98246845	98262992	4071	protein_coding	UTP15_U3_small_nucleolar_ribonucleoprotein_homolog_(yeast)	626	540	512	551	417	531	587	652	582	558	612	561	6.71533	7.1191	6.6927	7.14633	5.46645	7.50726	7.64211	8.36109	7.45173	7.43895	7.93887	8.06048
ENSMUSG00000009741	1490.03	1732.26	-0.20296	0.00067521	0.02181	Ubp1	chr9	+	113930934	113977199	3850	protein_coding	upstream_binding_protein_1	1874	1651	1402	1479	1279	1509	1709	1616	1765	1811	1826	1521	21.257	23.0154	19.3785	20.2834	17.7288	22.5588	23.5265	21.9128	23.8957	25.5291	25.0466	23.1083
ENSMUSG00000028809	2434.69	2828.46	-0.20297	0.00042023	0.016602	Srrm1	chr4	-	135320484	135353321	4542	protein_coding	serine/arginine_repetitive_matrix_1	3093	2727	2389	2465	2086	2285	2905	2520	2905	2884	3020	2502	29.739	32.2233	27.9899	28.6551	24.5097	28.9552	33.8981	28.9647	33.3376	34.4609	35.113	32.221
ENSMUSG00000006586	734.669	855.056	-0.20328	0.0012617	0.031169	Runx1t1	chr4	+	13743436	13893649	6090	protein_coding	runt-related_transcription_factor_1;_translocated_to_1_(cyclin_D-related)	816	772	723	818	648	736	886	894	813	786	828	846	5.85149	6.8035	6.31762	7.09199	5.67843	6.95582	7.71068	7.66367	6.95839	7.00461	7.17995	8.12554
ENSMUSG00000030313	953.7	1111.06	-0.2037	0.0016973	0.036473	Dennd5b	chr6	-	148988071	149101680	9831	protein_coding	DENN/MADD_domain_containing_5B	1041	1040	1047	1000	797	933	1065	1103	1117	1025	1241	1026	4.62431	5.67764	5.66737	5.37075	4.32644	5.46225	5.74154	5.85725	5.92231	5.65854	6.66627	6.10448
ENSMUSG00000021701	4768.81	5556.33	-0.20395	0.0013435	0.031877	Plk2	chr13	+	110395044	110400844	2802	protein_coding	polo-like_kinase_2	5765	5249	4489	4927	4008	4939	5710	5817	5059	5299	5404	5526	89.8514	100.54	85.2538	92.8425	76.3361	101.452	108.005	108.38	94.1092	102.637	101.849	115.356
ENSMUSG00000028184	2176.36	2532.51	-0.20437	0.00065557	0.021303	Lphn2	chr3	-	148815586	148989316	6052	protein_coding	latrophilin_2	2437	2197	2293	2243	1984	2208	2376	2381	2634	2597	2472	2491	17.5853	19.4833	20.1622	19.5687	17.495	20.9985	20.8077	20.5389	22.6857	23.289	21.5704	24.0754
ENSMUSG00000024002	2082.5	2411.35	-0.20438	3.9707e-06	0.0012089	Brd4	chr17	-	32196274	32284722	5955	protein_coding	bromodomain_containing_4	2487	2166	2087	2109	1994	1982	2624	2292	2380	2413	2467	2098	18.2384	19.5213	18.6497	18.6994	17.8695	19.1562	23.3538	20.0932	20.832	21.9915	21.8774	20.6074
ENSMUSG00000016181	324.288	379.677	-0.20499	0.0025847	0.046046	Diexf	chr1	-	193104403	193130251	5548	protein_coding	digestive_organ_expansion_factor_homolog_(zebrafish)	412	346	349	342	288	269	377	359	370	386	381	369	3.24306	3.34713	3.3475	3.25478	2.7703	2.79064	3.60148	3.37811	3.47617	3.77598	3.62658	3.89035
ENSMUSG00000063511	4011.35	4673.18	-0.20511	0.00074582	0.023204	Snrnp70	chr7	-	45376462	45395692	1676	protein_coding	small_nuclear_ribonucleoprotein_70_(U1)	5724	4046	3828	3793	3623	3858	4848	4394	4882	4873	4745	3928	149.149	129.564	121.543	119.493	115.362	132.488	153.308	136.868	151.831	157.798	149.51	137.087
ENSMUSG00000038128	7365.17	8596.13	-0.20526	0.0017195	0.036792	Camk4	chr18	+	32939041	33195767	12331	protein_coding	calcium/calmodulin-dependent_protein_kinase_IV	8013	7581	7443	7029	7092	7965	7783	8187	8767	8638	8755	8612	28.3786	32.9959	32.1205	30.0973	30.6931	37.1771	33.4522	34.6611	37.0585	38.0184	37.4944	40.8512
ENSMUSG00000031310	3267.55	3804.3	-0.20531	0.0005261	0.019076	Zmym3	chrX	-	101404384	101420849	6057	protein_coding	zinc_finger_MYM-type_3	3991	3592	2908	3507	2856	3290	3739	3676	3651	3786	4198	3454	28.7752	31.8281	25.5487	30.5711	25.1635	31.2627	32.7171	31.6836	31.4188	33.9236	36.601	33.3552
ENSMUSG00000049225	2804.18	3274.84	-0.2056	0.0020139	0.04	Pdp1	chr4	-	11958184	11966452	4201	protein_coding	pyruvate_dehyrogenase_phosphatase_catalytic_subunit_1	2966	2691	3050	2995	2625	2851	3382	3411	3195	3445	2956	2967	30.8328	34.379	38.6349	37.6423	33.3462	39.06	42.6675	42.3882	39.6418	44.5056	37.1587	41.3108
ENSMUSG00000047409	989.5	1149.86	-0.20587	3.4266e-05	0.0042731	Ctdspl	chr9	+	118926453	119043998	4589	protein_coding	CTD_(carboxy-terminal_domain_RNA_polymerase_II_polypeptide_A)_small_phosphatase-like	1282	1052	929	1035	915	905	1187	1148	1119	1175	1135	1036	12.2001	12.3035	10.7728	11.9084	10.6408	11.3506	13.7091	13.0599	12.7101	13.8963	13.0613	13.2051
ENSMUSG00000029821	527.498	616.315	-0.20592	0.0025535	0.045668	Dfna5	chr6	-	50189369	50263862	4383	protein_coding	deafness_autosomal_dominant_5_(human)	570	526	500	539	532	564	607	618	600	586	595	632	5.67933	6.4409	6.07059	6.49306	6.47754	7.4062	7.33996	7.36094	7.13535	7.25612	7.16893	8.43422
ENSMUSG00000061578	1494.04	1741.96	-0.20599	0.00083776	0.024564	Ksr2	chr5	+	117414000	117775003	13125	protein_coding	kinase_suppressor_of_ras_2	1744	1521	1518	1611	1259	1536	1679	1720	1654	1720	1797	1717	5.80285	6.2196	6.15467	6.4808	5.11914	6.73565	6.77997	6.84141	6.56858	7.11226	7.23032	7.65192
ENSMUSG00000034243	2188.22	2551.32	-0.2062	0.00071132	0.022546	Golgb1	chr16	+	36875140	36933085	11012	protein_coding	golgi_autoantigen_golgin_subfamily_b_macrogolgin_1	2787	2557	1897	2196	1941	2141	2634	2446	2485	2415	2802	2319	11.0526	12.4623	9.16713	10.5293	9.40653	11.1902	12.6773	11.596	11.7624	11.9023	13.4373	12.3178
ENSMUSG00000029014	840.394	982.838	-0.20665	0.0027276	0.04726	Dnajc2	chr5	-	21757267	21785251	3758	protein_coding	DnaJ_(Hsp40)_homolog_subfamily_C_member_2	860	899	793	896	781	913	968	986	968	925	986	974	9.99391	12.8391	11.2292	12.5888	11.0908	13.983	13.652	13.6973	13.4262	13.3587	13.8557	15.1601
ENSMUSG00000056069	543.649	635.642	-0.20676	0.0017218	0.036792	Fam105a	chr15	-	27655071	27681542	2830	protein_coding	family_with_sequence_similarity_105_member_A	645	593	475	555	532	546	603	634	623	621	610	659	9.9533	11.2461	8.93181	10.3547	10.0322	11.1044	11.2929	11.6955	11.4746	11.9092	11.3829	13.6207
ENSMUSG00000027270	1700.96	1987.5	-0.20699	0.0016117	0.035485	Lamp5	chr2	+	136052239	136069917	1955	protein_coding	lysosomal-associated_membrane_protein_family_member_5	1866	1623	1658	1672	1816	1785	1805	1980	1939	1992	2062	1958	41.683	44.5558	45.1305	45.1567	49.5723	52.5508	48.9336	52.8731	51.6971	55.2995	55.6994	58.5821
ENSMUSG00000036281	566.215	663.275	-0.20708	0.002409	0.043998	Snapc4	chr2	-	26362765	26380653	4459	protein_coding	small_nuclear_RNA_activating_complex_polypeptide_4	794	609	506	560	507	535	643	637	712	704	692	541	7.77637	7.33014	6.03873	6.63106	6.06793	6.90564	7.64275	7.45793	8.32296	8.56867	8.19553	7.09674
ENSMUSG00000032534	752.447	877.055	-0.20749	0.00033572	0.014603	Cep63	chr9	-	102586578	102626534	5861	protein_coding	centrosomal_protein_63	896	820	675	834	677	734	892	887	837	877	895	799	6.67621	7.50887	6.12864	7.51323	6.16435	7.20796	8.06621	7.90075	7.4437	8.12094	8.06417	7.97396
ENSMUSG00000043531	1094.72	1277.2	-0.20779	0.000581	0.020157	Sorcs1	chr19	-	50143301	50678646	7241	protein_coding	VPS10_domain_receptor_protein_SORCS_1	1295	1188	1048	1095	962	1147	1203	1274	1225	1236	1425	1191	7.81025	8.80542	7.70185	7.9845	7.09001	9.11702	8.80528	9.18517	8.81806	9.264	10.3926	9.62083
ENSMUSG00000039637	2402.13	2806.63	-0.20787	0.0010062	0.027533	Coro7	chr16	-	4626133	4679777	4296	protein_coding	coronin_7	3104	2231	2335	2309	2415	2418	2751	2886	2665	3127	2741	2422	31.5538	27.872	28.9238	28.3787	30.0001	32.3951	33.9393	35.071	32.3347	39.5041	33.6941	32.9768
ENSMUSG00000021258	512.166	599.633	-0.20816	0.0018252	0.037729	Ccnk	chr12	+	108179738	108203359	2627	protein_coding	cyclin_K	669	573	491	508	408	517	617	623	601	541	647	525	11.1214	11.7065	9.94612	10.2102	8.28839	11.3271	12.4481	12.3807	11.9248	11.1768	13.0063	11.6896
ENSMUSG00000030138	620.811	726.509	-0.20816	0.0019956	0.039787	Bms1	chr6	-	118383383	118419417	4286	protein_coding	BMS1_homolog_ribosome_assembly_protein_(yeast)	728	715	636	610	520	614	827	698	713	645	785	638	7.41777	8.95336	7.89655	7.51467	6.47473	8.24525	10.2266	8.50197	8.67107	8.16744	9.67222	8.70698
ENSMUSG00000042599	920.158	1072.86	-0.20852	0.00038676	0.015775	Kdm7a	chr6	-	39136623	39206789	9566	protein_coding	lysine_(K)-specific_demethylase_7A	980	1016	905	949	860	933	1126	1066	1067	1076	1034	976	4.47393	5.70027	5.03443	5.23803	4.79776	5.61357	6.23856	5.81759	5.81393	6.10464	5.70819	5.96786
ENSMUSG00000030231	1682.6	1961.3	-0.20862	0.00018238	0.011189	Plekha5	chr6	+	140424099	140594906	5133	protein_coding	pleckstrin_homology_domain_containing_family_A_member_5	2012	1815	1603	1699	1522	1708	1837	1942	1874	2029	2082	1826	17.1179	18.9774	16.6186	17.4765	15.8239	19.1516	18.9677	19.7512	19.0298	21.4531	21.4199	20.8079
ENSMUSG00000000976	490.524	574.312	-0.2089	0.0015671	0.035086	Heatr6	chr11	+	83753696	83783754	5614	protein_coding	HEAT_repeat_containing_6	597	536	456	501	444	489	581	503	584	610	616	503	4.64404	5.12418	4.3224	4.71192	4.22066	5.01331	5.48504	4.67748	5.4222	5.89706	5.79451	5.24077
ENSMUSG00000022822	3504.1	4094.17	-0.20954	0.00049501	0.018278	Abcc5	chr16	-	20331303	20426394	5811	protein_coding	ATP-binding_cassette_sub-family_C_(CFTR/MRP)_member_5	4301	3928	3512	3421	2941	3504	4140	3747	4004	4209	4323	3777	32.3231	36.2788	32.1615	31.0838	27.0094	34.7057	37.7595	33.6627	35.9152	39.3103	39.2865	38.0185
ENSMUSG00000041852	2658.1	3104.74	-0.20993	0.00035923	0.015097	Tcf20	chr15	-	82808629	82912134	7347	protein_coding	transcription_factor_20	2990	2832	2700	2944	2273	2604	3171	2959	3011	3059	3111	3028	17.7728	20.6879	19.5563	21.1573	16.5105	20.3995	22.8751	21.0257	21.3617	22.5968	22.3614	24.1071
ENSMUSG00000028278	5852.29	6878.36	-0.21082	0.0030397	0.049995	Rragd	chr4	+	32983037	33022180	5055	protein_coding	Ras-related_GTP_binding_D	6101	6015	5821	6251	5245	6388	6386	6760	6464	6783	7151	7042	52.7077	63.8626	61.2786	65.2921	55.3726	72.733	66.9552	69.8139	66.6524	72.8248	74.7058	81.4843
ENSMUSG00000033900	1567.36	1841.87	-0.21134	0.0028105	0.047954	Map9	chr3	+	82358072	82395268	6218	protein_coding	microtubule-associated_protein_9	1605	1726	1595	1640	1376	1655	1740	1800	1823	1656	2115	1764	11.2724	14.8978	13.6503	13.926	11.8097	15.3192	14.8311	15.1126	15.2817	14.454	17.9626	16.5938
ENSMUSG00000025138	951.014	1117.91	-0.21287	0.0016439	0.03582	Sirt7	chr11	-	120618372	120625240	3274	protein_coding	sirtuin_7	1306	905	903	894	990	886	1166	1165	1144	1213	1031	901	17.4204	14.8355	14.6771	14.4175	16.1371	15.5755	18.8754	18.5765	18.2131	20.1076	16.6299	16.097
ENSMUSG00000017491	2023.09	2378.09	-0.21297	0.0018064	0.037647	Rarb	chr14	-	16430842	16575472	3034	protein_coding	retinoic_acid_receptor_beta	2268	2133	1867	2240	1753	2161	2202	2477	2254	2367	2379	2361	32.6454	37.7318	32.7462	38.9821	30.8345	40.9946	38.4661	42.6213	38.7234	42.341	41.4083	45.5176
ENSMUSG00000052302	1511.83	1769.48	-0.21357	0.00024506	0.013128	Tbc1d30	chr10	-	121263824	121311189	5691	protein_coding	TBC1_domain_family_member_30	1676	1528	1621	1522	1362	1567	1870	1725	1689	1760	1815	1607	12.8611	14.4101	15.1575	14.1208	12.772	15.8478	17.4152	15.824	15.4695	16.7843	16.8421	16.5168
ENSMUSG00000097451	6751.62	7931.43	-0.21375	0.001159	0.029517	Rian	chr12	+	109603940	109661716	8089	processed_transcript	RNA_imprinted_and_accumulated_in_nucleus	6999	7241	6499	7206	6053	7335	7506	7765	8073	7581	8315	7647	37.7864	48.0437	42.7547	47.0361	39.9343	52.1907	49.1802	50.1144	52.0206	50.864	54.2845	55.2962
ENSMUSG00000024524	13248.5	15595.1	-0.21487	0.0015946	0.035261	Gnal	chr18	+	67088336	67226792	5616	protein_coding	guanine_nucleotide_binding_protein_alpha_stimulating_olfactory_type	13915	13595	13028	14022	12401	14159	14665	15194	14635	15809	15684	15993	108.206	129.923	123.448	131.83	117.842	145.109	138.398	141.241	135.832	152.776	147.482	166.572
ENSMUSG00000020721	1213.43	1415.78	-0.21497	1.4195e-06	0.0006352	Helz	chr11	+	107547930	107693826	13147	protein_coding	helicase_with_zinc_finger_domain	1471	1281	1236	1194	1169	1128	1529	1369	1436	1397	1448	1207	4.8863	5.22944	5.00293	4.79524	4.74524	4.93822	6.16392	5.43617	5.69329	5.76698	5.81635	5.37007
ENSMUSG00000039419	1856.19	2178.43	-0.21557	0.00039001	0.015788	Cntnap2	chr6	+	45060061	47301369	6983	protein_coding	contactin_associated_protein-like_2	2118	2048	1887	1907	1561	1892	2189	2166	2122	1951	2453	2017	13.2458	15.7406	14.3801	14.4192	11.9297	15.5943	16.6142	16.1932	15.8394	15.1633	18.5509	16.8952
ENSMUSG00000026834	1346.69	1588.81	-0.21581	0.0026149	0.046065	Acvr1c	chr2	-	58267453	58357895	9162	protein_coding	activin_A_receptor_type_IC	1398	1373	1281	1336	1329	1516	1484	1597	1567	1573	1555	1602	6.66363	8.0429	7.44031	7.69925	7.74114	9.5235	8.5846	9.09978	8.91485	9.31787	8.9629	10.2275
ENSMUSG00000056602	3438.4	4027.81	-0.21673	4.546e-05	0.0049564	Fry	chr5	+	150259930	150497752	10729	protein_coding	furry_homolog_(Drosophila)	4101	3612	3612	3486	2997	3367	4104	4055	3796	3668	4528	3695	16.6926	18.0684	17.9152	17.1554	14.9073	18.0622	20.2733	19.7309	18.4418	18.5545	22.2872	20.1444
ENSMUSG00000097545	1974.15	2333.53	-0.21679	0.0029183	0.048842	A930011O12Rik	chr14	+	64587331	64593961	4103	lincRNA	RIKEN_cDNA_A930011O12_gene	2537	2096	1943	1788	1671	2139	2063	2159	2391	2476	2506	2190	27.0031	27.4171	25.2002	23.009	21.7343	30.0052	26.6486	27.4706	30.3748	32.7512	32.2543	31.2206
ENSMUSG00000033676	4392.72	5167.57	-0.21694	0.00064957	0.021303	Gabrb3	chr7	+	57590518	57828802	5579	protein_coding	gamma-aminobutyric_acid_(GABA)_A_receptor_subunit_beta_3	4534	4789	4316	4729	4122	4425	4988	4874	5072	5189	5216	5163	35.4911	46.0703	41.1678	44.7554	39.4296	45.6504	47.3856	45.6085	47.3869	50.4784	49.373	54.1309
ENSMUSG00000050321	2172.17	2556.78	-0.21701	0.00077828	0.023587	Neto1	chr18	+	86394952	86501897	3531	protein_coding	neuropilin_(NRP)_and_tolloid_(TLL)-like_1	2430	2381	2218	2265	1850	2203	2506	2367	2435	2611	2635	2536	30.054	36.1905	33.4269	33.869	27.9605	35.9091	37.6149	34.9959	35.9448	40.1317	39.4086	42.0098
ENSMUSG00000031570	310.149	366.68	-0.21706	0.002167	0.041391	Ppapdc1b	chr8	+	25720061	25724887	2099	protein_coding	phosphatidic_acid_phosphatase_type_2_domain_containing_1B	393	307	321	348	263	284	330	356	376	382	382	341	8.17662	7.84979	8.13813	8.75385	6.68673	7.78742	8.33255	8.85429	9.33707	9.8771	9.6108	9.50257
ENSMUSG00000021244	1943.75	2289.73	-0.2171	0.0010729	0.028276	Ylpm1	chr12	+	84996321	85070515	7003	protein_coding	YLP_motif_containing_1	2182	2224	1910	2044	1582	2006	2420	2136	2243	2162	2470	2117	13.6071	17.0445	14.5138	15.4109	12.0557	16.4867	18.315	15.9233	16.6948	16.7552	18.6261	17.6822
ENSMUSG00000028161	44337.4	52102.3	-0.21722	0.00032739	0.014522	Ppp3ca	chr3	+	136670124	136937727	4758	protein_coding	protein_phosphatase_3_catalytic_subunit_alpha_isoform	48934	41901	42124	45906	46916	45967	52475	51289	52334	53130	48946	49615	449.138	472.642	471.126	509.422	526.219	556.045	584.527	562.751	573.317	606.03	543.252	609.941
ENSMUSG00000037138	1546.04	1810.91	-0.21755	2.2397e-05	0.0030863	Aff3	chr1	-	38177326	38664955	6010	protein_coding	AF4/FMR2_family_member_3	1853	1515	1569	1538	1449	1586	1781	1816	1722	1727	1920	1739	13.4646	13.5292	13.8925	13.5118	12.8666	15.1886	15.706	15.7746	14.9346	15.5954	16.8708	16.9248
ENSMUSG00000024085	557.162	658.618	-0.21757	0.0028466	0.048023	Man2a1	chr17	+	64600736	64755110	6991	protein_coding	mannosidase_2_alpha_1	627	533	541	648	475	596	686	645	630	688	646	598	3.91672	4.09186	4.11804	4.89405	3.62597	4.90676	5.20069	4.81656	4.69717	5.34106	4.8798	5.00335
ENSMUSG00000028758	1375.36	1615.88	-0.21766	0.00019325	0.011575	Kif17	chr4	+	138250435	138301967	3453	protein_coding	kinesin_family_member_17	1732	1280	1378	1476	1272	1343	1595	1592	1585	1720	1527	1523	21.9051	19.8951	21.2366	22.5695	19.659	22.3855	24.4816	24.0693	23.9259	27.034	23.3534	25.799
ENSMUSG00000030209	5109.37	6001.57	-0.21912	9.8976e-05	0.0079478	Grin2b	chr6	-	135713232	136173511	23640	protein_coding	glutamate_receptor_ionotropic_NMDA2B_(epsilon_2)	5488	4990	4990	5585	5261	5011	5878	5809	6651	5929	6140	5146	10.1382	11.3288	11.2327	12.4741	11.8766	12.2001	13.1783	12.8283	14.6648	13.6117	13.7161	12.7327
ENSMUSG00000028176	1132.24	1339.78	-0.21963	0.002037	0.040081	Lrrc7	chr3	-	158084439	158562221	5918	protein_coding	leucine_rich_repeat_containing_7	1288	1193	1128	1228	918	1202	1327	1261	1242	1291	1454	1337	9.50462	10.8193	10.143	10.9561	8.27824	11.6901	11.8843	11.1239	10.9391	11.8394	12.9747	13.2147
ENSMUSG00000041775	478.684	566.723	-0.2201	0.0021695	0.041391	Mapk1ip1	chr7	-	138835823	138846273	1883	protein_coding	mitogen-activated_protein_kinase_1_interacting_protein_1	574	540	399	452	509	473	552	513	578	562	642	507	13.3124	15.3913	11.276	12.6742	14.4257	14.4577	15.5369	14.2227	15.9997	16.1981	18.005	15.7491
ENSMUSG00000022342	758.742	892.271	-0.22014	0.00010853	0.0083389	Kcnv1	chr15	-	45106284	45114934	4496	protein_coding	potassium_channel_subfamily_V_member_1	858	796	823	780	706	703	872	912	839	896	888	863	8.33403	9.50209	9.74105	9.16011	8.38009	8.99947	10.2794	10.5897	9.72682	10.8158	10.4303	11.2275
ENSMUSG00000063550	424.431	503.681	-0.22034	0.0029521	0.049032	Nup98	chr7	-	102134204	102210120	4051	protein_coding	nucleoporin_98	548	474	414	421	348	418	489	566	433	496	552	445	5.90762	6.27984	5.43839	5.48722	4.58445	5.93884	6.39769	7.29408	5.57136	6.64504	7.1959	6.42535
ENSMUSG00000020882	4092.56	4823.55	-0.22045	0.00035021	0.014883	Cacnb1	chr11	-	98001508	98023034	3396	protein_coding	calcium_channel_voltage-dependent_beta_1_subunit	5120	3808	3981	4470	3973	3884	5124	4860	4688	5311	4412	4128	65.841	60.1813	62.3816	69.498	62.434	65.8263	79.9683	74.7111	71.9541	84.8764	68.6083	71.1003
ENSMUSG00000044667	6098.77	7177.67	-0.22056	0.0001562	0.010332	D3Bwg0562e	chr3	-	117319145	117360876	5690	protein_coding	lipid_phosphate_phosphatase-related_protein_type_4	6461	6121	5957	6823	5793	6221	7267	7124	7055	7238	7026	6713	49.5885	57.7354	55.7118	63.3134	54.3327	62.9268	67.6892	65.3624	64.6279	69.0375	65.2085	69.0087
ENSMUSG00000060988	1250.72	1475.14	-0.22056	0.00050538	0.018527	Galnt13	chr2	+	54436317	55118309	7639	protein_coding	UDP-N-acetyl-alpha-D-galactosamine:polypeptide_N-acetylgalactosaminyltransferase_13	1386	1379	1264	1277	1098	1277	1458	1331	1516	1491	1464	1450	7.92356	9.68858	8.80527	8.82646	7.67072	9.62149	10.1157	9.09615	10.3442	10.593	10.1208	11.1028
ENSMUSG00000038132	548.319	647.149	-0.22065	0.00065629	0.021303	Rbm24	chr13	+	46418300	46431090	3215	protein_coding	RNA_binding_motif_protein_24	669	587	472	611	532	511	737	650	681	611	603	553	9.08739	9.79917	7.81256	10.0344	8.83082	9.14803	12.1496	10.5548	11.0408	10.3143	9.90478	10.0611
ENSMUSG00000035007	1451.96	1712.94	-0.22068	0.0004765	0.017885	Rundc1	chr11	+	101425085	101435673	3223	protein_coding	RUN_domain_containing_1	1854	1403	1367	1549	1358	1428	1883	1716	1625	1851	1564	1489	25.1214	23.3631	22.5705	25.376	22.4859	25.5009	30.9647	27.7954	26.2802	31.1691	25.6262	27.023
ENSMUSG00000025272	3283.55	3894.85	-0.22107	0.0026106	0.046065	Tro	chrX	-	150645304	150657583	6610	protein_coding	trophinin	3699	3886	2970	3612	2615	3412	4045	3770	3803	3584	4417	3454	24.4386	31.5525	23.9104	28.8522	21.1125	29.7095	32.4335	29.7753	29.9889	29.4269	35.2886	30.5647
ENSMUSG00000036306	2606.46	3080.13	-0.22161	0.00077226	0.023573	Lzts1	chr8	-	69132669	69184225	5019	protein_coding	leucine_zipper_putative_tumor_suppressor_1	2837	2738	2461	2991	2351	2622	3280	2945	2889	3285	3137	2680	24.6852	29.2785	26.0932	31.4653	24.998	30.0679	34.6364	30.6326	30.0031	35.5219	33.007	31.2332
ENSMUSG00000056812	4241.1	5011.78	-0.22166	0.00073503	0.022997	St8sia3	chr18	+	64254359	64276146	6282	protein_coding	ST8_alpha-N-acetyl-neuraminide_alpha-28-sialyltransferase_3	4593	4440	3871	4507	4082	4505	4690	5112	4811	4904	4919	5138	31.9295	37.933	32.7912	37.881	34.6773	41.2748	39.5686	42.4824	39.9184	42.3673	41.3511	47.8405
ENSMUSG00000035620	2160.56	2561.64	-0.22205	0.0018738	0.038158	Ric8b	chr10	+	84917616	85016446	3068	protein_coding	resistance_to_inhibitors_of_cholinesterase_8_homolog_B_(C._elegans)	2365	2264	2064	2203	1964	2383	2301	2492	2447	2623	2612	2632	33.6643	39.6053	35.8003	37.9133	34.163	44.705	39.75	42.4042	41.5733	46.4004	44.96	50.1799
ENSMUSG00000042604	1341.3	1585.39	-0.22282	0.00049635	0.018278	Kcna4	chr2	+	107290639	107298502	4792	protein_coding	potassium_voltage-gated_channel_shaker-related_subfamily_member_4	1561	1497	1297	1414	1127	1359	1613	1649	1507	1497	1498	1598	14.2259	16.7663	14.4031	15.5799	12.551	16.3226	17.84	17.9647	16.392	16.9544	16.5083	19.5056
ENSMUSG00000027692	3622.2	4305.06	-0.22303	0.0026393	0.04626	Tnik	chr3	+	28263214	28675858	12276	protein_coding	TRAF2_and_NCK_interacting_kinase	3996	4152	3732	3534	2888	3931	4166	4131	4075	4102	4765	4202	14.2155	18.1523	16.1777	15.1999	12.5548	18.4304	17.9862	17.5677	17.3024	18.135	20.4981	20.0216
ENSMUSG00000032580	2208.32	2602.59	-0.22315	8.0873e-05	0.0069124	Rbm5	chr9	-	107740371	107770996	6321	protein_coding	RNA_binding_motif_protein_5	2757	2559	1965	2201	1933	2213	2670	2604	2662	2548	2671	2258	19.0478	21.7279	16.5428	18.3851	16.3199	20.1504	22.3873	21.5066	21.9512	21.8772	22.315	20.8948
ENSMUSG00000024097	1354.98	1596.63	-0.22362	6.7042e-05	0.0063748	Srsf7	chr17	-	80200089	80207305	2279	protein_coding	serine/arginine-rich_splicing_factor_7	1547	1518	1342	1351	1184	1388	1678	1593	1537	1566	1618	1453	29.6442	35.7487	31.3358	31.2999	27.7254	35.0536	39.0233	36.4912	35.1532	37.2929	37.4924	37.2924
ENSMUSG00000100826	968.052	1145.89	-0.22369	0.00094806	0.02676	RP24-439I22.1	chr7	-	59307924	59975759	6861	processed_transcript	DNA_segment_Chr_7_ERATO_Doi_715_expressed	1021	1041	923	972	930	1041	1164	1044	1300	1120	1193	970	6.49879	8.14321	7.1589	7.48016	7.23379	8.73275	8.9917	7.94382	9.87623	8.8595	9.18251	8.26958
ENSMUSG00000041986	6124.46	7258.06	-0.22384	0.001008	0.027533	Elmod1	chr9	-	53911460	53975301	2605	protein_coding	ELMO/CED-12_domain_containing_1	6211	6352	5665	6612	6114	6504	7045	7260	7158	7248	6906	7229	104.123	130.869	115.724	134.016	125.253	143.701	143.334	145.494	143.225	151.004	140	162.319
ENSMUSG00000032946	6397.35	7612.94	-0.22412	0.0026993	0.046987	Rasgrp2	chr19	+	6399340	6415216	8815	protein_coding	RAS_guanyl_releasing_protein_2	7863	6033	5780	5936	6832	6883	7192	7388	7125	8531	7196	7452	38.9547	36.7319	34.893	35.5553	41.3614	44.9411	43.2418	43.7543	42.1306	52.5238	43.1099	49.4481
ENSMUSG00000028274	481.963	569.179	-0.22438	0.00032192	0.014447	Rngtt	chr4	+	33310311	33502614	4157	protein_coding	RNA_guanylyltransferase_and_5'-phosphatase	524	494	500	487	448	502	556	547	595	564	568	535	5.50485	6.37792	6.40062	6.18559	5.75133	6.95043	7.08877	6.86948	7.46058	7.36339	7.21567	7.52789
ENSMUSG00000006711	827.33	984.117	-0.22524	0.0019377	0.039099	D130043K22Rik	chr13	+	24845135	24901270	4973	protein_coding	RIKEN_cDNA_D130043K22_gene	962	878	858	820	675	892	930	998	885	991	1021	983	8.44793	9.47564	9.18123	8.70618	7.24362	10.3237	9.91153	10.4768	9.27599	10.8152	10.8422	11.562
ENSMUSG00000020900	9937.3	11720.2	-0.22569	2.6644e-05	0.0034646	Myh10	chr11	+	68691559	68816632	7791	protein_coding	myosin_heavy_polypeptide_10_non-muscle	11619	10241	10101	10048	8883	10211	11420	12337	10894	11003	12215	11404	65.1283	70.5475	68.9927	68.0956	60.8466	75.4333	77.6872	82.6671	72.8836	76.6472	82.7959	85.6176
ENSMUSG00000002625	2047.16	2423.03	-0.22584	0.00027404	0.0138	Akap8l	chr17	-	32321425	32350581	2075	protein_coding	A_kinase_(PRKA)_anchor_protein_8-like	2612	2161	1903	1991	1878	2085	2416	2277	2345	2666	2585	2045	54.9729	55.8945	48.8037	50.6624	48.3001	57.833	61.7099	57.2877	58.9061	69.7301	65.7887	57.6467
ENSMUSG00000022340	1165.51	1376.47	-0.22659	8.0825e-05	0.0069124	Sybu	chr15	-	44671859	44788063	3227	protein_coding	syntabulin_(syntaxin-interacting)	1251	1167	1158	1257	1153	1160	1448	1380	1484	1327	1266	1242	16.9298	19.409	19.096	20.5669	19.0678	20.6894	23.7819	22.3253	23.9701	22.3177	20.7178	22.5124
ENSMUSG00000032503	24249.4	28698.6	-0.2267	0.00018163	0.011188	Arpp21	chr9	-	112065091	112235938	5320	protein_coding	cyclic_AMP-regulated_phosphoprotein_21	25903	24000	23787	26482	23336	25083	27997	28410	27773	28927	28005	28314	212.634	242.121	237.936	262.828	234.091	271.366	278.918	278.789	272.111	295.101	277.992	311.307
ENSMUSG00000042104	352.909	420.075	-0.22685	0.0012811	0.031335	Uggt2	chr14	-	118985039	119099430	6456	protein_coding	UDP-glucose_glycoprotein_glucosyltransferase_2	426	414	344	353	288	351	422	405	415	413	413	413	2.88164	3.44167	2.83548	2.88698	2.38067	3.12919	3.46438	3.27497	3.35058	3.47188	3.37828	3.74184
ENSMUSG00000004561	351.644	419.065	-0.22689	0.0013782	0.032266	Mettl17	chr14	+	51884842	51893039	3404	protein_coding	methyltransferase_like_17	484	376	321	357	309	332	425	415	411	462	413	353	6.2094	5.92831	5.0182	5.53746	4.84439	5.61353	6.61722	6.36465	6.29343	7.36599	6.40721	6.06575
ENSMUSG00000026275	3992.66	4735.22	-0.22758	0.00038112	0.015631	Ppp1r7	chr1	+	93342854	93373489	10315	protein_coding	protein_phosphatase_1_regulatory_(inhibitor)_subunit_7	4146	4162	3851	4439	3715	4142	4419	4943	4628	4451	4869	4672	17.5531	21.6554	19.8672	22.7221	19.2203	23.1115	22.7055	25.0171	23.3862	23.4189	24.9275	26.4931
ENSMUSG00000016477	461.476	548.653	-0.22853	0.00079929	0.023891	E2f3	chr13	-	29906575	29985668	4702	protein_coding	E2F_transcription_factor_3	525	509	442	501	378	482	571	524	550	543	554	503	4.87608	5.80988	5.00232	5.62584	4.29022	5.9	6.4362	5.81788	6.09699	6.26752	6.22208	6.25727
ENSMUSG00000020994	1700.61	2017.95	-0.22854	0.0003067	0.014309	Pnn	chr12	+	59066919	59074017	3469	protein_coding	pinin	2062	1944	1699	1602	1399	1771	2095	1921	1997	1974	2076	1871	25.9584	30.0763	26.0628	24.3832	21.522	29.3834	32.0078	28.9094	30.0061	30.8831	31.6032	31.5478
ENSMUSG00000002459	1043.65	1242.55	-0.22898	0.001048	0.028071	Rgs20	chr1	-	4909576	5070285	2125	protein_coding	regulator_of_G-protein_signaling_20	1100	1021	1105	1081	1070	1017	1220	1086	1210	1360	1305	1156	22.6062	25.7869	27.6717	26.8596	26.8717	27.5454	30.4283	26.6801	29.6799	34.7343	32.431	31.8199
ENSMUSG00000024589	3939.6	4710.29	-0.23086	0.0018311	0.037749	Nedd4l	chr18	+	64887756	65217826	8212	protein_coding	neural_precursor_cell_expressed_developmentally_down-regulated_gene_4-like	3963	4124	3916	4240	3649	4203	4531	4126	4536	4942	5082	4586	21.0751	26.9527	25.3762	27.2615	23.7135	29.4577	29.243	26.2299	28.7912	32.6612	32.6809	32.6651
ENSMUSG00000056427	1169.73	1392.8	-0.23101	0.00048561	0.017983	Slit3	chr11	+	35121224	35708507	5228	protein_coding	slit_homolog_3_(Drosophila)	1476	1091	1130	1221	1084	1206	1395	1360	1212	1471	1470	1316	12.3295	11.2001	11.502	12.3314	11.0653	13.277	14.1421	13.5806	12.0838	15.2706	14.8488	14.7238
ENSMUSG00000056258	4241.96	5061.35	-0.23108	0.0010354	0.027862	Kcnq3	chr15	-	65986387	66286224	11406	protein_coding	potassium_voltage-gated_channel_subfamily_Q_member_3	4457	4247	4497	4111	4045	4598	4412	4960	5030	5087	5412	4987	17.0649	19.9839	20.9808	19.0303	18.9258	23.2019	20.5012	22.702	22.9863	24.2051	25.0572	25.5744
ENSMUSG00000057914	1116.2	1333	-0.23161	0.0012894	0.03138	Cacnb2	chr2	+	14604306	14987908	3945	protein_coding	calcium_channel_voltage-dependent_beta_2_subunit	1146	1113	1174	1180	1031	1185	1178	1381	1290	1241	1485	1305	12.6862	15.1419	15.8363	15.7931	13.947	17.2886	15.8261	18.2752	17.0443	17.0727	19.8787	19.3492
ENSMUSG00000046387	297.921	355.183	-0.23163	0.00083421	0.024564	Pcdhb17	chr18	+	37485021	37488289	3269	protein_coding	protocadherin_beta_17	347	312	289	340	274	273	391	374	372	348	325	295	4.63563	5.12238	4.70452	5.49157	4.47307	4.80657	6.33925	5.97273	5.93148	5.77754	5.25021	5.27845
ENSMUSG00000030067	6103.29	7284.87	-0.23205	0.00087095	0.025238	Foxp1	chr6	-	98925338	99522721	7177	protein_coding	forkhead_box_P1	6261	6076	5971	6417	5974	6621	7305	6815	7082	7415	7011	7351	38.0973	45.4367	44.2727	47.2086	44.4214	53.0968	53.9453	49.5723	51.4338	56.0721	51.5876	59.9105
ENSMUSG00000022636	4491.38	5321.9	-0.23247	1.1689e-05	0.0021651	Alcam	chr16	-	52248996	52454074	6036	protein_coding	activated_leukocyte_cell_adhesion_molecule	4936	5018	4412	4717	4069	4437	5270	5166	5383	5184	5302	5144	35.7125	44.6184	38.8972	41.2619	35.9757	42.3085	46.2741	44.6809	46.4848	46.6116	46.3873	49.8484
ENSMUSG00000005506	5203.58	6203.13	-0.23328	0.00037768	0.015572	Celf1	chr2	+	90940382	91019497	7851	protein_coding	CUGBP_Elav-like_family_member_1	5528	5138	5311	5800	4732	5379	5992	6056	5839	6460	6253	6018	30.7494	35.1238	35.9984	39.0064	32.1655	39.4334	40.4504	40.2696	38.7658	44.6566	42.0603	44.836
ENSMUSG00000051177	6797.37	8143.6	-0.2339	0.0014557	0.033455	Plcb1	chr2	+	134786159	135475258	7003	protein_coding	phospholipase_C_beta_1	6945	7168	6922	6957	6138	7447	7747	8099	7607	8081	7939	8544	43.3094	54.9346	52.5993	52.453	46.7749	61.2047	58.6308	60.3759	56.6193	62.6267	59.8674	71.3635
ENSMUSG00000038784	415.254	494.269	-0.2341	0.0002345	0.012742	Cnot4	chr6	-	35022066	35133737	5605	protein_coding	CCR4-NOT_transcription_complex_subunit_4	459	472	431	411	363	415	510	517	485	467	510	438	3.57628	4.51959	4.09198	3.87167	3.45622	4.26148	4.82248	4.81539	4.51026	4.52189	4.80511	4.57086
ENSMUSG00000022012	479.759	572.591	-0.23455	0.00046743	0.017603	Enox1	chr14	+	77156763	77721760	3495	protein_coding	ecto-NOX_disulfide-thiol_exchanger_1	529	488	479	498	470	480	585	536	509	589	620	543	6.61001	7.49385	7.29324	7.52341	7.17664	7.90464	8.87125	8.00634	7.59112	9.14632	9.36813	9.08766
ENSMUSG00000029389	475.134	569.295	-0.23477	0.0010293	0.027798	Ddx55	chr5	+	124552864	124569660	3516	protein_coding	DEAD_(Asp-Glu-Ala-Asp)_box_polypeptide_55	575	563	466	469	422	437	517	616	498	578	620	535	7.14189	8.59393	7.05293	7.04298	6.40522	7.15353	7.79324	9.14636	7.38271	8.9219	9.31218	8.90029
ENSMUSG00000032253	803.658	959.823	-0.23616	0.00039019	0.015788	Phip	chr9	-	82866159	82975516	10756	protein_coding	pleckstrin_homology_domain_interacting_protein	828	875	782	834	768	834	1010	856	1023	956	961	872	3.36181	4.36606	3.86891	4.094	3.81049	4.46276	4.97676	4.1547	4.95747	4.82376	4.71825	4.74204
ENSMUSG00000035967	1008.82	1215.89	-0.23617	0.0029141	0.048842	Ddx26b	chrX	+	56454857	56507843	7170	protein_coding	DEAD/H_(Asp-Glu-Ala-Asp/His)_box_polypeptide_26B	1214	1184	910	957	834	1111	1071	1132	1200	1271	1328	1177	7.39424	8.86268	6.7539	7.04734	6.20751	8.91831	7.91674	8.24221	8.72363	9.62066	9.78109	9.60189
ENSMUSG00000036006	1524.79	1830.75	-0.23672	0.0013234	0.031807	Fam65b	chr13	+	24582189	24733816	5608	protein_coding	family_with_sequence_similarity_65_member_B	1637	1587	1405	1930	1284	1519	1929	1735	1856	1765	1904	1647	12.7478	15.188	13.3322	18.1711	12.2188	15.5897	18.2306	16.1513	17.2506	17.0811	17.9295	17.1785
ENSMUSG00000030279	1277.48	1521.48	-0.23675	5.742e-05	0.0056726	C2cd5	chr6	-	143010920	143100107	4343	protein_coding	C2_calcium-dependent_domain_containing_5	1408	1372	1187	1286	1252	1332	1509	1460	1472	1558	1561	1430	14.1582	16.955	14.5443	15.6345	15.3845	17.6523	18.4152	17.5501	17.6666	19.4696	18.9811	19.2595
ENSMUSG00000021313	1262.71	1518.14	-0.23785	0.0014864	0.033956	Ryr2	chr13	-	11553103	12106945	16813	protein_coding	ryanodine_receptor_2_cardiac	1287	1510	1313	1172	1114	1336	1528	1485	1455	1427	1740	1355	3.34293	4.82019	4.15577	3.68057	3.53598	4.5735	4.81675	4.61103	4.5108	4.60635	5.46528	4.71404
ENSMUSG00000025198	660.732	789.933	-0.23822	0.00026843	0.013704	Erlin1	chr19	-	44034944	44069785	3228	protein_coding	ER_lipid_raft_associated_1	680	715	658	662	688	644	744	758	771	804	830	759	9.19961	11.8879	10.8474	10.8282	11.3743	11.4826	12.2156	12.2589	12.4496	13.5176	13.5785	13.7533
ENSMUSG00000034160	4959.65	5990.86	-0.23852	0.0028388	0.048023	Ogt	chrX	+	101640060	101684351	5384	protein_coding	O-linked_N-acetylglucosamine_(GlcNAc)_transferase_(UDP-N-acetylglucosamine:polypeptide-N-acetylglucosaminyl_transferase)	5454	5878	4817	5186	3671	5449	5882	5765	5834	5648	6403	5873	44.2389	58.5945	47.6106	50.8581	36.3873	58.2505	57.9024	55.8998	56.4803	56.9335	62.804	63.8049
ENSMUSG00000057329	453.03	544.852	-0.23875	0.0013282	0.031807	Bcl2	chr1	-	106538178	106714274	7191	protein_coding	B_cell_leukemia/lymphoma_2	498	476	470	494	411	434	579	459	569	604	552	460	3.02436	3.55263	3.47809	3.62719	3.05016	3.47367	4.26742	3.33227	4.12438	4.55854	4.05376	3.74169
ENSMUSG00000024186	779.077	939.469	-0.2392	0.0017927	0.037562	Rgs11	chr17	+	26202951	26211324	2703	protein_coding	regulator_of_G-protein_signaling_11	1001	735	708	756	727	871	847	929	869	1022	942	931	16.1727	14.594	13.9386	14.7675	14.3535	18.5464	16.6079	17.9426	16.7575	20.5203	18.404	20.1467
ENSMUSG00000071267	223.092	268.659	-0.23985	0.0018377	0.037781	Zfp942	chr17	-	21926960	21962464	3265	protein_coding	zinc_finger_protein_942	227	245	231	214	233	216	245	277	286	264	259	257	3.03624	4.02731	3.76497	3.46069	3.8084	3.80766	3.97703	4.42907	4.56581	4.38833	4.18914	4.60415
ENSMUSG00000025199	495.757	599.39	-0.24084	0.0025687	0.045815	Chuk	chr19	-	44073335	44107480	3502	protein_coding	conserved_helix-loop-helix_ubiquitous_kinase	534	592	473	470	407	563	619	594	574	592	650	520	6.65915	9.07273	7.18749	7.08621	6.20224	9.25295	9.36808	8.85496	8.54341	9.17453	9.8018	8.68533
ENSMUSG00000032525	1440.94	1724.27	-0.24145	8.0733e-05	0.0069124	Nktr	chr9	+	121719169	121756843	7022	protein_coding	natural_killer_tumor_recognition_sequence	1670	1618	1380	1455	1234	1505	1757	1622	1710	1654	1915	1549	10.386	12.3666	10.458	10.9404	9.37831	12.3357	13.2613	12.0589	12.6932	12.7836	14.4018	12.903
ENSMUSG00000036264	477.011	576.366	-0.24166	0.0018967	0.038425	Fstl4	chr11	+	52764634	53188538	4380	protein_coding	follistatin-like_4	553	431	517	499	425	504	579	571	501	626	640	492	5.51372	5.28124	6.28129	6.01532	5.17827	6.62284	7.00617	6.80579	5.9621	7.75673	7.71639	6.57038
ENSMUSG00000039474	3121.48	3753.84	-0.24177	0.0005231	0.019039	Wfs1	chr5	-	36966104	36988982	3564	protein_coding	Wolfram_syndrome_1_homolog_(human)	4075	3268	2843	3217	3134	2767	3548	3571	4037	3802	4531	2799	49.9326	49.2126	42.4494	47.6591	46.9279	44.6847	52.7621	52.308	59.0414	57.8966	67.1375	45.9372
ENSMUSG00000040721	1783.37	2160.59	-0.24257	0.002202	0.041644	Zfhx2	chr14	-	55060262	55092324	10397	protein_coding	zinc_finger_homeobox_2	2583	1821	1643	1786	1604	1637	2506	2050	2013	2476	2076	1670	10.8495	9.40014	8.40934	9.06997	8.23316	9.06209	12.7747	10.2935	10.0919	12.9247	10.5445	9.39524
ENSMUSG00000086040	4316.35	5185.9	-0.24265	0.00029928	0.014284	Wipf3	chr6	+	54429603	54503768	4516	protein_coding	WAS/WASL_interacting_protein_family_member_3	4593	4252	4198	4340	4661	4388	4973	4810	4954	5642	5414	4830	44.4157	50.5326	49.4676	50.7421	55.0802	55.9243	58.3634	55.6042	57.1791	67.8044	63.3101	62.5594
ENSMUSG00000045482	3795.5	4533	-0.24279	5.1276e-06	0.0014085	Trrap	chr5	+	144768092	144859778	12479	protein_coding	transformation/transcription_domain-associated_protein	5027	4226	3428	3808	3491	3510	4695	4429	4422	4684	4703	3896	17.5923	18.1753	14.6182	16.112	14.9293	16.1888	19.9403	18.5286	18.4703	20.3711	19.9023	18.2616
ENSMUSG00000056073	1553.47	1870.96	-0.24396	0.00048152	0.017926	Grik2	chr10	-	49099460	49788766	4800	protein_coding	glutamate_receptor_ionotropic_kainate_2_(beta_2)	1637	1800	1496	1535	1365	1686	1778	1777	1935	1841	1910	1814	14.8937	20.1263	16.5853	16.8849	15.1762	20.2164	19.6321	19.3269	21.0124	20.8157	21.0136	22.1052
ENSMUSG00000002028	2236.63	2685	-0.24399	0.00011169	0.0084964	Kmt2a	chr9	-	44803355	44881296	16470	protein_coding	lysine_(K)-specific_methyltransferase_2A	2864	2608	1982	2351	1867	2156	2728	2522	2793	2627	2900	2332	7.59405	8.49858	6.40387	7.53688	6.04952	7.5343	8.77864	7.99407	8.8392	8.65655	9.2985	8.28198
ENSMUSG00000033981	9962.83	11990.3	-0.24406	0.0003416	0.014681	Gria2	chr3	-	80684936	80802791	6841	protein_coding	glutamate_receptor_ionotropic_AMPA2_(alpha_2)	9934	11051	9587	10615	8982	10766	12083	11542	11835	11727	12516	11198	63.4159	86.6991	74.5754	81.9281	70.0686	90.578	93.612	88.0801	90.1746	93.0349	96.6172	95.7459
ENSMUSG00000048490	687.587	822.646	-0.24458	1.4613e-05	0.002438	Nrip1	chr16	-	76287400	76373827	7868	protein_coding	nuclear_receptor_interacting_protein_1	811	688	729	678	635	688	782	854	818	852	854	709	4.50143	4.69306	4.93055	4.54986	4.30705	5.03283	5.26767	5.66643	5.41906	5.87697	5.73195	5.27086
ENSMUSG00000038368	647.473	780.839	-0.24466	0.00051926	0.018945	Focad	chr4	+	88094629	88411011	5988	protein_coding	focadhesin	767	738	638	711	499	638	774	827	724	766	808	719	5.59381	6.61465	5.66984	6.26932	4.44722	6.13235	6.85071	7.21008	6.3022	6.94265	7.12587	7.02338
ENSMUSG00000064043	1513.2	1819.45	-0.24503	0.00014202	0.0098213	Trerf1	chr17	+	47140875	47361958	7045	processed_transcript	transcriptional_regulating_factor_1	1931	1537	1492	1635	1269	1480	1814	1678	1684	1933	1937	1700	11.97	11.7091	11.2699	12.2538	9.61282	12.0912	13.6469	12.4345	12.4594	14.8912	14.5197	14.1146
ENSMUSG00000039218	9330.65	11259.9	-0.246	0.00044265	0.017136	Srrm2	chr17	+	23790662	23824741	8864	protein_coding	serine/arginine_repetitive_matrix_2	12849	10483	8919	8801	7335	9412	11601	10587	11081	11647	11888	9821	63.3043	63.4729	53.545	52.4245	44.1612	61.1139	69.3653	62.3533	65.1605	71.312	70.8252	64.8075
ENSMUSG00000097391	499.714	604.648	-0.24818	0.00057285	0.020012	Mirg	chr12	+	109729764	109749460	3822	lincRNA	miRNA_containing_gene	640	505	461	459	489	526	587	587	685	657	574	491	7.31279	7.09142	6.41863	6.34095	6.82792	7.92105	8.13999	8.01796	9.3419	9.32939	7.93103	7.51433
ENSMUSG00000000416	2613.62	3148.79	-0.24838	0.00010238	0.008029	Cttnbp2	chr6	-	18366478	18514869	5905	protein_coding	cortactin_binding_protein_2	3021	2891	2541	2771	2179	2676	3054	3066	2933	3238	3280	3024	22.3421	26.2761	22.899	24.777	19.6928	26.0828	27.411	27.1062	25.8897	29.7602	29.3334	29.9544
ENSMUSG00000020121	1362.52	1654.6	-0.24882	0.0011126	0.028934	Srgap1	chr10	-	121780991	122047315	7787	protein_coding	SLIT-ROBO_Rho_GTPase_activating_protein_1	1436	1354	1547	1448	1248	1320	1572	1488	1489	1684	1777	1742	8.05338	9.33213	10.5719	9.81817	8.55292	9.75644	10.6994	9.97583	9.9669	11.7368	12.0511	13.0851
ENSMUSG00000004110	3780.32	4579.4	-0.24937	0.00056183	0.019786	Cacna1e	chr1	-	154390731	154884501	14921	protein_coding	calcium_channel_voltage-dependent_R_type_alpha_1E_subunit	3951	4166	3487	4112	3288	4150	4579	4202	4536	4455	5157	4168	11.5639	14.9849	12.4362	14.5508	11.7599	16.008	16.2648	14.7019	15.8457	16.2042	18.2519	16.3391
ENSMUSG00000074259	200.274	244.176	-0.25101	0.0015505	0.034792	Gramd2	chr9	+	59680144	59718874	4579	protein_coding	GRAM_domain_containing_2	222	239	181	218	183	189	223	250	242	260	245	223	2.11727	2.8013	2.10349	2.51373	2.1328	2.37563	2.58113	2.85027	2.75474	3.08163	2.82556	2.84861
ENSMUSG00000061601	1581.42	1921.36	-0.25215	0.00065802	0.021303	Pclo	chr5	+	14514918	14860184	17057	protein_coding	piccolo_(presynaptic_cytomatrix_protein)	1550	1875	1638	1593	1427	1596	1924	1862	2038	1735	2236	1605	3.96847	5.89971	5.11027	4.93112	4.46469	5.3854	5.97831	5.69893	6.22783	5.52046	6.92273	5.50391
ENSMUSG00000029361	1277.07	1550.9	-0.25256	0.00046454	0.017603	Nos1	chr5	+	117781032	117958840	10123	protein_coding	nitric_oxide_synthase_1_neuronal	1484	1333	1288	1431	1024	1298	1597	1582	1321	1582	1637	1445	6.40204	7.0673	6.77078	7.46385	5.39835	7.37995	8.36126	8.15856	6.80188	8.48156	8.53981	8.34945
ENSMUSG00000027849	2620.6	3180.18	-0.25302	0.00034039	0.01468	Syt6	chr3	+	103575231	103645569	4416	protein_coding	synaptotagmin_VI	2867	2526	2581	2917	2363	2811	3059	3052	3049	3474	3077	3054	28.3526	30.6999	31.1022	34.877	28.5565	36.637	36.7136	36.0804	35.9885	42.6952	36.7965	40.4519
ENSMUSG00000057182	1335.69	1636.36	-0.25303	0.0022774	0.042462	Scn3a	chr2	-	65457118	65567627	9560	protein_coding	sodium_channel_voltage-gated_type_III_alpha	1468	1513	1324	1492	997	1411	1684	1453	1523	1532	1785	1683	6.70598	8.49402	7.36991	8.2403	5.56554	8.49487	9.33599	7.93458	8.30381	8.6972	9.86027	10.2973
ENSMUSG00000030592	2131.87	2617.76	-0.25328	0.0028503	0.048023	Ryr1	chr7	-	29003340	29125151	15362	protein_coding	ryanodine_receptor_1_skeletal_muscle	2968	2054	1785	2017	2300	2067	2639	2576	2434	3222	2276	2298	8.43743	7.17604	6.18333	6.93251	7.99006	7.74427	9.10475	8.75416	8.25863	11.383	7.82408	8.74987
ENSMUSG00000008658	7253.88	8773.51	-0.25367	7.4445e-05	0.0067018	Rbfox1	chr16	+	6809222	7412479	4084	protein_coding	RNA_binding_protein_fox-1_homolog_(C._elegans)_1	7854	6793	7821	7154	7159	7642	8522	8553	8721	9135	8507	8375	83.9845	89.2706	101.908	92.4902	93.5485	107.698	110.594	109.332	111.305	121.395	110.002	119.949
ENSMUSG00000043498	288.38	351.073	-0.25399	0.000877	0.025302	9330132A10Rik	chr18	-	89293502	89297229	3727	pseudogene	RIKEN_cDNA_9330132A10_gene	345	315	259	305	280	273	387	374	402	305	366	255	4.04253	4.53611	3.69805	4.32089	4.0093	4.21591	5.50336	5.23876	5.62215	4.44139	5.18597	4.00203
ENSMUSG00000052516	2687.08	3268.32	-0.25583	0.00030792	0.014309	Robo2	chr16	-	73892306	74411825	8124	protein_coding	roundabout_homolog_2_(Drosophila)	2836	2877	2776	2762	2310	2900	3068	3383	3013	3115	3407	3311	15.2451	19.0065	18.1837	17.9509	15.1744	20.5455	20.0153	21.7394	19.3315	20.8097	22.1468	23.839
ENSMUSG00000029878	602.623	738.784	-0.25629	0.0016938	0.03645	Dbpht2	chr12	+	74297474	74300468	2995	protein_coding	DNA_binding_protein_with_his-thr_domain	619	629	525	738	588	594	870	704	761	757	691	595	9.02584	11.2716	9.32813	13.0104	10.4773	11.415	15.3957	12.2713	13.2441	13.7176	12.184	11.6204
ENSMUSG00000073779	323.095	392.907	-0.25654	0.00026544	0.013689	Lrp8os2	chr4	-	107806033	107823022	3078	antisense	low_density_lipoprotein_receptor-related_protein_8_apolipoprotein_e_receptor_opposite_strand_2	369	332	304	323	322	334	355	378	396	424	396	371	5.23542	5.78898	5.25578	5.54072	5.58287	6.24548	6.11274	6.4112	6.70598	7.47611	6.79415	7.05025
ENSMUSG00000047495	1300.01	1584.68	-0.25714	0.00037223	0.015389	Dlgap2	chr8	+	14095865	14847680	4503	protein_coding	discs_large_(Drosophila)_homolog-associated_protein_2	1549	1326	1428	1388	1035	1281	1548	1523	1404	1663	1670	1544	15.0225	15.8043	16.8756	16.275	12.2662	16.3733	18.2199	17.6569	16.2518	20.0433	19.585	20.056
ENSMUSG00000033960	6261.32	7654.84	-0.25717	0.00077554	0.023587	9430020K01Rik	chr18	+	4634929	4682868	6730	protein_coding	RIKEN_cDNA_9430020K01_gene	7158	6418	6272	6403	5136	7045	7626	7691	6840	7980	7164	7826	46.4484	51.182	49.5933	50.2343	40.7268	60.2495	60.0562	59.6601	52.9757	64.3526	56.2146	68.018
ENSMUSG00000035266	223.647	274.61	-0.2573	0.001078	0.028276	Helq	chr5	-	100762145	100798598	3689	protein_coding	helicase_POLQ-like	319	233	222	209	185	219	268	247	286	281	284	257	3.77638	3.38984	3.20241	2.99137	2.67629	3.41683	3.85037	3.49546	4.04104	4.13405	4.06554	4.07496
ENSMUSG00000026312	426.042	518.782	-0.25798	0.00027001	0.013739	Cdh7	chr1	+	109982431	110140157	4945	protein_coding	cadherin_7_type_2	483	453	394	453	368	465	517	516	542	528	477	486	4.26555	4.91659	4.23996	4.83687	3.97147	5.41221	5.54116	5.44753	5.71305	5.7949	5.09402	5.74869
ENSMUSG00000014164	417.552	514.258	-0.26001	0.0016242	0.035606	Klhl3	chr13	-	58004221	58113592	3156	protein_coding	kelch-like_3	497	441	498	433	294	410	500	509	500	523	549	461	6.87723	7.49953	8.39701	7.24408	4.97142	7.47713	8.39671	8.41971	8.25788	8.9938	9.18637	8.54404
ENSMUSG00000038535	352.543	430.657	-0.2608	0.00041912	0.016602	Zfp280d	chr9	+	72274860	72363777	5910	protein_coding	zinc_finger_protein_280D	352	398	356	342	332	376	412	415	440	422	449	408	2.60105	3.61433	3.20549	3.05542	2.99793	3.66175	3.69476	3.66587	3.88062	3.87528	4.01206	4.03805
ENSMUSG00000039630	1055.24	1289.85	-0.26098	0.00036268	0.015159	Hnrnpu	chr1	-	178324343	178337797	7640	protein_coding	heterogeneous_nuclear_ribonucleoprotein_U	1032	1213	985	1023	1041	1153	1335	1226	1329	1214	1305	1220	5.89902	8.52118	6.86081	7.06992	7.27156	8.68608	9.26113	8.37748	9.06707	8.6239	9.0204	9.34041
ENSMUSG00000027751	145.291	179.636	-0.26111	0.0020441	0.040081	Supt20	chr3	+	54693105	54716837	1968	protein_coding	suppressor_of_Ty_20	200	145	146	152	117	140	196	169	197	161	194	149	4.43812	3.95435	3.94784	4.07803	3.17271	4.0944	5.27846	4.48309	5.21767	4.43996	5.20577	4.42854
ENSMUSG00000044043	172.544	212.236	-0.26121	0.0011795	0.029859	Pcdhb14	chr18	+	37447657	37451094	3438	protein_coding	protocadherin_beta_14	196	186	171	174	153	180	202	217	194	227	212	201	2.48968	2.90362	2.64681	2.67224	2.37496	3.01338	3.11402	3.29511	2.94125	3.58343	3.25641	3.41971
ENSMUSG00000096054	5508.72	6689.46	-0.26136	1.7025e-05	0.0026163	Syne1	chr10	-	5020203	5550692	6982	protein_coding	spectrin_repeat_containing_nuclear_envelope_1	5983	5730	5452	5293	5433	5864	6392	6348	6633	6967	7174	6040	37.4225	44.0461	41.5536	40.0271	41.527	48.3395	48.5214	47.465	49.5183	54.1557	54.2613	50.6007
ENSMUSG00000031847	198.416	245.644	-0.26282	0.0021591	0.041391	1700030J22Rik	chr8	-	116969599	116978943	2971	protein_coding	RIKEN_cDNA_1700030J22_gene	234	231	172	234	171	182	267	253	224	260	262	190	3.43959	4.17294	3.08076	4.15858	3.07159	3.52579	4.76305	4.44564	3.92989	4.74951	4.65701	3.74068
ENSMUSG00000020189	3330.75	4104.83	-0.26321	0.0010756	0.028276	Osbpl8	chr10	+	111164802	111297247	7152	protein_coding	oxysterol_binding_protein-like_8	3501	3444	3607	3533	2785	3535	3958	3544	3782	4397	4262	4244	21.3776	25.8445	26.838	26.0825	20.7811	28.4479	29.3308	25.8692	27.5632	33.3662	31.4698	34.7094
ENSMUSG00000042496	258.869	318.471	-0.26346	0.00083777	0.024564	Prdm10	chr9	+	31280538	31378543	3408	protein_coding	PR_domain_containing_10	307	287	243	273	239	246	313	379	272	311	354	259	3.93398	4.51975	3.79436	4.22956	3.74256	4.15454	4.86767	5.80572	4.16011	4.95267	5.48545	4.44528
ENSMUSG00000020160	293.421	362.316	-0.26376	0.0014536	0.033455	Meis1	chr11	-	18879817	19018985	7553	protein_coding	Meis_homeobox_1	322	316	296	266	291	308	343	312	343	416	396	329	1.86179	2.24543	2.08547	1.85949	2.0561	2.34703	2.40686	2.15651	2.36706	2.98918	2.76875	2.54786
ENSMUSG00000021268	45013.2	55216.9	-0.26525	0.00025588	0.013553	Meg3	chr12	+	109541001	109571726	14548	lincRNA	maternally_expressed_3	57789	51475	40535	45943	35070	47203	55562	51282	55865	56135	61381	46785	173.475	189.9	148.272	166.743	128.648	186.747	202.419	184.025	200.158	209.416	222.812	188.106
ENSMUSG00000047485	845.94	1032.6	-0.26525	4.8387e-05	0.0051479	Klhl34	chrX	+	157818435	157820369	1935	protein_coding	kelch-like_34	1052	791	831	830	777	924	1017	1000	1013	1096	1090	893	23.7426	21.9396	22.8535	22.648	21.4294	27.4839	27.8558	26.9796	27.2875	30.7403	29.7477	26.9942
ENSMUSG00000033342	873.362	1067.56	-0.2653	0.00010082	0.0079478	4833424O15Rik	chr3	+	117575227	117689507	4294	protein_coding	lipid_phosphate_phosphatase-related_protein_type_5	912	862	885	948	827	913	1039	987	1115	1147	1059	963	9.27527	10.774	10.9676	11.6568	10.2781	12.2376	12.8242	11.9997	13.5347	14.4971	13.0239	13.1179
ENSMUSG00000040565	752.841	920.705	-0.26701	6.834e-05	0.0064181	Btaf1	chr19	+	36926079	37012752	7204	protein_coding	BTAF1_RNA_polymerase_II_B-TFIID_transcription_factor-associated_(Mot1_homolog_S._cerevisiae)	807	890	790	764	644	729	1006	894	944	840	990	785	4.89208	6.63054	5.8356	5.59954	4.7707	5.82427	7.40117	6.47858	6.8302	6.32826	7.25722	6.37375
ENSMUSG00000053550	2878.11	3510.12	-0.26723	9.0444e-06	0.0018849	Shisa7	chr7	-	4825552	4844696	6006	protein_coding	shisa_family_member_7	3550	3061	2657	3050	2637	2795	3535	3201	3311	3841	3715	3139	25.8129	27.3533	23.5417	26.8131	23.4312	26.7845	31.1947	27.8238	28.7349	34.7086	32.665	30.5707
ENSMUSG00000062296	8851.33	10780	-0.26792	2.079e-06	0.00080568	Trank1	chr9	+	111311739	111395774	10519	protein_coding	tetratricopeptide_repeat_and_ankyrin_repeat_containing_1	10601	9466	8041	8939	8261	9166	10065	10363	10817	11317	11043	10083	44.0115	48.2975	40.6788	44.869	41.911	50.1526	50.7126	51.4313	53.6004	58.3896	55.4397	56.0679
ENSMUSG00000040729	497.001	612.073	-0.26828	0.00039701	0.016022	AK129341	chr9	-	8076633	8134294	3647	protein_coding	cDNA_sequence_AK129341	525	515	560	538	395	514	626	621	622	541	610	600	6.28662	7.57886	8.17117	7.78895	5.78005	8.11176	9.09735	8.88939	8.88976	8.05082	8.83289	9.62309
ENSMUSG00000018417	1448.07	1784.05	-0.26884	0.00033038	0.014527	Myo1b	chr1	-	51749765	51916071	5052	protein_coding	myosin_IB	1539	1546	1465	1558	1204	1563	1694	1742	1688	1688	1824	1888	13.3036	16.424	15.4314	16.2831	12.7184	17.8067	17.7716	18.0012	17.4158	18.1337	19.0665	21.8594
ENSMUSG00000056267	282.728	354.292	-0.27013	0.0029955	0.049537	Cep70	chr9	+	99243367	99300404	2606	protein_coding	centrosomal_protein_70	341	310	251	276	222	338	321	325	330	352	421	344	5.71444	6.38439	5.12544	5.592	4.5462	7.46501	6.5284	6.51066	6.60047	7.33072	8.53132	7.72117
ENSMUSG00000030220	614.053	756.926	-0.27043	0.0002885	0.014155	Arhgdib	chr6	-	136923523	136941899	1325	protein_coding	Rho_GDP_dissociation_inhibitor_(GDI)_beta	621	633	582	630	656	633	720	776	699	760	728	781	20.4677	25.6401	23.3743	25.1048	26.4215	27.4964	28.8	30.5747	27.4977	31.1298	29.0151	34.4774
ENSMUSG00000003226	1927.84	2379.12	-0.27102	0.0003017	0.014299	Ranbp2	chr10	+	58446852	58494155	9477	protein_coding	RAN_binding_protein_2	1971	2103	1964	2062	1585	2115	2480	2347	2166	2303	2492	2273	9.08259	11.9097	11.0282	11.4881	8.92542	12.8448	13.8694	12.9288	11.913	13.1887	13.8863	14.029
ENSMUSG00000026034	1340.23	1666.59	-0.27116	0.0011621	0.029517	Clk1	chr1	-	58410189	58424066	4865	protein_coding	CDC-like_kinase_1	1489	1704	1175	1244	1092	1524	1673	1703	1618	1493	1860	1523	13.3661	18.7983	12.8525	13.5011	11.9787	18.0298	18.2259	18.2746	17.3353	16.6554	20.1901	18.3112
ENSMUSG00000014554	351.661	431.354	-0.27123	2.1646e-05	0.0030213	Dguok	chr6	-	83480217	83506969	1737	protein_coding	deoxyguanosine_kinase	443	345	339	351	362	329	398	408	432	436	457	417	11.1378	10.6599	10.3856	10.6694	11.1219	10.9014	12.1439	12.2624	12.9634	13.6228	13.8939	14.0422
ENSMUSG00000060924	880.752	1087.17	-0.27307	0.00016128	0.010407	Csmd1	chr8	-	15892537	17535586	14182	protein_coding	CUB_and_Sushi_multiple_domains_1	1118	1018	861	917	680	850	1139	999	1021	1029	1237	1007	3.44269	3.8525	3.23071	3.41401	2.55883	3.4496	4.2566	3.67743	3.75253	3.93782	4.60618	4.15328
ENSMUSG00000048279	1273.91	1562.23	-0.27479	7.5346e-06	0.0017199	Sacs	chr14	+	61138457	61240695	14991	protein_coding	sacsin	1333	1401	1245	1267	1208	1348	1558	1489	1589	1491	1628	1483	3.88323	5.0158	4.41948	4.4625	4.30038	5.17544	5.50824	5.18538	5.52495	5.39791	5.73499	5.78642
ENSMUSG00000021198	1410.37	1738.41	-0.27613	4.5609e-05	0.0049564	Unc79	chr12	+	102948859	103184065	8874	protein_coding	unc-79_homolog_(C._elegans)	1508	1447	1459	1477	1340	1416	1646	1651	1552	1752	1990	1677	7.42123	8.75148	8.74919	8.78807	8.05853	9.184	9.83075	9.71279	9.11607	10.715	11.8425	11.0538
ENSMUSG00000035954	2634.6	3268.15	-0.27621	0.00028976	0.014155	Dock4	chr12	+	40446053	40846486	8063	protein_coding	dedicator_of_cytokinesis_4	2829	2727	2622	2974	2105	2893	3210	3056	3101	3275	3416	3236	15.3225	18.1518	17.3049	19.475	13.9324	20.6509	21.1001	19.7867	20.0466	22.0441	22.3733	23.4753
ENSMUSG00000072769	653.184	811.013	-0.27669	0.00034593	0.014803	Gm10419	chr5	+	108369858	108378239	1671	protein_coding	predicted_gene_10419	681	706	674	663	557	718	739	800	789	872	792	793	17.7977	22.6757	21.4642	20.9493	17.7889	24.7307	23.4393	24.9937	24.6114	28.3216	25.0298	27.7585
ENSMUSG00000037872	630.67	774.094	-0.27709	5.0404e-06	0.0014085	Ackr1	chr1	-	173331886	173333503	1158	protein_coding	atypical_chemokine_receptor_1_(Duffy_blood_group)	714	603	568	665	677	643	755	778	793	739	815	702	26.9267	27.9474	26.1019	30.3211	31.1997	31.9588	34.5553	35.0742	35.6944	34.6349	37.167	35.4591
ENSMUSG00000038822	782.897	970.718	-0.27717	0.00020134	0.011781	Hace1	chr10	+	45577829	45712345	10257	protein_coding	HECT_domain_and_ankyrin_repeat_containing_E3_ubiquitin_protein_ligase_1	901	925	796	766	622	807	952	895	920	937	1071	959	3.83617	4.84009	4.12976	3.94313	3.23624	4.52836	4.91918	4.55532	4.67523	4.9579	5.51414	5.46887
ENSMUSG00000041762	2562.38	3173.09	-0.27813	0.00011354	0.0085405	Gpr155	chr2	-	73341506	73386572	5061	protein_coding	G_protein-coupled_receptor_155	2796	2594	2628	2454	2441	2785	3177	2846	2963	3467	3137	3122	24.1265	27.5084	27.6326	25.6018	25.7396	31.6721	33.2703	29.3572	30.5162	37.1788	32.7331	36.0824
ENSMUSG00000031328	2251.74	2801.81	-0.28008	0.0002273	0.012439	Flna	chrX	-	74223461	74249820	8456	protein_coding	filamin_alpha	2878	2513	1998	2345	1978	2199	3042	2388	2545	3202	2906	2466	14.8635	15.95	12.5737	14.6423	12.4834	14.9675	19.0665	14.743	15.6877	20.5511	18.1484	17.058
ENSMUSG00000025316	262.217	332.268	-0.28032	0.0027514	0.047407	Banp	chr8	+	121949750	122029258	5444	protein_coding	BTG3_associated_nuclear_protein	304	240	229	262	285	288	363	264	374	373	350	246	2.43865	2.36606	2.23846	2.54106	2.79381	3.04482	3.53399	2.53164	3.58087	3.71851	3.39515	2.64312
ENSMUSG00000074968	5600.62	7022.53	-0.28169	0.00070717	0.022493	Ano3	chr2	-	110655201	110950923	6705	protein_coding	anoctamin_3	5605	5771	5581	5381	5282	6564	6085	6751	6826	7181	7058	7481	36.5065	46.1939	44.2941	42.3737	42.0407	56.3453	48.0992	52.5637	53.0644	58.1252	55.5893	65.262
ENSMUSG00000009569	4097.65	5087.99	-0.28208	8.0652e-05	0.0069124	Mkl2	chr16	+	13256481	13417529	8295	protein_coding	MKL/myocardin-like_2	4363	4334	4131	4451	3462	4376	4953	4658	4796	5226	5424	4979	22.9701	28.0417	26.5015	28.3318	22.2731	30.3633	31.6467	29.3156	30.1369	34.1925	34.5312	35.1095
ENSMUSG00000021013	306.428	379.975	-0.28279	4.1693e-05	0.0048349	Ttc8	chr12	+	98920574	98983238	2272	protein_coding	tetratricopeptide_repeat_domain_8	356	338	282	351	261	299	391	383	366	372	391	345	6.84283	7.98437	6.605	8.15701	6.13059	7.57444	9.12105	8.80049	8.39669	8.88614	9.08818	8.88198
ENSMUSG00000066189	2044.15	2550.63	-0.28588	0.00011949	0.008763	Cacng3	chr7	+	122670492	122769393	2777	protein_coding	calcium_channel_voltage-dependent_gamma_subunit_3	2055	2013	2062	2174	2131	2065	2501	2270	2402	2844	2624	2410	32.3169	38.9045	39.5135	41.3348	40.9523	42.7988	47.7325	42.6743	45.085	55.5817	49.8995	50.7622
ENSMUSG00000021823	372.611	471.925	-0.28825	0.0009804	0.027184	Vcl	chr14	+	20929433	21033673	5229	protein_coding	vinculin	432	395	398	422	257	389	519	475	427	500	460	410	3.60794	4.05425	4.05039	4.26114	2.62292	4.28173	5.26048	4.74232	4.25642	5.18955	4.64566	4.58632
ENSMUSG00000015879	395.162	496.468	-0.28888	0.00022571	0.012397	Fam184b	chr5	-	45529706	45639501	4122	protein_coding	family_with_sequence_similarity_184_member_B	466	453	354	461	335	368	481	459	473	537	479	498	4.9371	5.89824	4.57012	5.90507	4.33718	5.1384	6.18463	5.81328	5.9812	7.07041	6.13672	7.06676
ENSMUSG00000071753	139.23	177.619	-0.29044	0.0019654	0.039442	C230004F18Rik	chrX	+	61116386	61175991	2138	processed_transcript	RIKEN_cDNA_C230004F18_gene	130	149	149	146	113	162	183	179	168	177	186	158	2.6554	3.74034	3.70861	3.6056	2.8206	4.36109	4.53649	4.37081	4.09578	4.49308	4.59424	4.32264
ENSMUSG00000085925	300.773	379.238	-0.29091	0.00023822	0.012806	Rtl1	chr12	-	109589194	109600330	6357	protein_coding	retrotransposon-like_1	453	338	259	286	257	279	387	398	365	374	405	318	3.112	2.85362	2.1681	2.37545	2.1575	2.52604	3.22653	3.26849	2.99279	3.19299	3.36443	2.926
ENSMUSG00000016179	511.814	648.684	-0.29102	0.00077317	0.023573	Camk1g	chr1	-	193346346	193370297	2468	protein_coding	calcium/calmodulin-dependent_protein_kinase_I_gamma	582	457	519	608	528	453	630	631	614	644	851	482	10.2984	9.9381	11.1906	13.0074	11.4172	10.5643	13.5292	13.3475	12.9676	14.1618	18.2093	11.4236
ENSMUSG00000033060	3477.39	4330.3	-0.29105	9.6244e-06	0.0019524	Lmo7	chr14	+	101729957	101934710	6092	protein_coding	LIM_domain_only_7	3901	3547	3410	3602	3149	3729	4139	4135	3977	4412	4521	4364	27.9647	31.2488	29.787	31.2188	27.5856	35.2306	36.0091	35.435	34.0276	39.3056	39.1907	41.901
ENSMUSG00000042489	441.275	565.395	-0.29208	0.0018786	0.038158	Clspn	chr4	+	126556935	126593903	5027	protein_coding	claspin	401	430	467	461	418	509	565	503	507	575	544	633	3.48361	4.59084	4.94356	4.842	4.43749	5.82769	5.95684	5.22367	5.25696	6.2078	5.71477	7.36536
ENSMUSG00000040441	405.228	522.601	-0.29311	0.0024001	0.043994	Slc26a10	chr10	-	127172426	127180645	2215	protein_coding	solute_carrier_family_26_member_10	555	354	346	357	453	435	452	534	438	611	491	548	10.9424	8.57752	8.31256	8.50995	10.9143	11.3033	10.8154	12.5859	10.3071	14.9708	11.7062	14.4713
ENSMUSG00000041216	287.241	364.255	-0.29357	0.00058004	0.020157	Clvs1	chr4	+	9269293	9451691	3713	protein_coding	clavesin_1	288	312	334	307	245	274	311	364	340	371	410	355	3.38736	4.50985	4.78689	4.36562	3.52137	4.2473	4.43927	5.11791	4.77298	5.42285	5.83133	5.59246
ENSMUSG00000052374	2535.36	3166.64	-0.29591	4.8559e-06	0.0013939	Actn2	chr13	-	12269426	12340760	3013	protein_coding	actinin_alpha_2	2947	2481	2366	2515	2573	2685	2975	3257	2885	3350	3146	3075	42.7145	44.1937	41.7876	44.0729	45.5733	51.29	52.3316	56.4332	49.9094	60.3426	55.1402	59.696
ENSMUSG00000014039	269.798	340.43	-0.29718	6.9985e-05	0.006453	Prdm15	chr16	-	97791467	97851850	6346	protein_coding	PR_domain_containing_15	362	316	253	258	226	256	341	323	348	299	363	339	2.49116	2.67251	2.12155	2.1466	1.90055	2.32182	2.84794	2.65717	2.85834	2.55711	3.02075	3.12463
ENSMUSG00000032267	686.898	871.093	-0.29931	0.00020838	0.011963	Usp28	chr9	+	48985385	49042517	4220	protein_coding	ubiquitin_specific_peptidase_28	716	731	699	641	677	739	762	800	814	937	911	908	7.40959	9.29688	8.81449	8.02007	8.56143	10.0791	9.57015	9.89678	10.0542	12.0505	11.4003	12.5856
ENSMUSG00000042453	2113.13	2677.46	-0.29991	0.00015286	0.010245	Reln	chr5	-	21884454	22344702	11699	protein_coding	reelin	2234	2148	1896	2432	1809	2417	2829	2587	2457	2718	2639	2581	8.33928	9.85412	8.62426	10.9761	8.25202	11.8909	12.8162	11.5442	10.9469	12.609	11.9124	12.9044
ENSMUSG00000000782	299.041	377.247	-0.30003	5.7886e-05	0.0056818	Tcf7	chr11	-	52252371	52283014	2471	protein_coding	transcription_factor_7_T_cell_specific	350	300	261	304	306	316	380	360	360	418	367	343	6.1857	6.516	5.62082	6.49581	6.60874	7.36041	8.15055	7.60582	7.5939	9.18083	7.84335	8.11934
ENSMUSG00000021057	5892.83	7419.43	-0.30182	1.5714e-05	0.0025016	Akap5	chr12	+	76324891	76334153	6687	protein_coding	A_kinase_(PRKA)_anchor_protein_5	6273	6354	5473	6727	5062	6245	7409	7230	6903	7154	7943	7202	40.9673	50.9974	43.5538	53.1156	40.3981	53.7513	58.7225	56.4447	53.8074	58.0625	62.728	62.9972
ENSMUSG00000097993	915.707	1183.69	-0.30208	0.0012312	0.030854	Ptprv	chr1	-	135108497	135132594	6108	processed_transcript	protein_tyrosine_phosphatase_receptor_type_V	1250	901	874	776	864	990	1071	1034	1051	1524	1114	1168	8.93727	7.91695	7.61456	6.70803	7.54892	9.32876	9.29323	8.83767	8.9689	13.5414	9.63152	11.1852
ENSMUSG00000046667	133.882	172.649	-0.30217	0.0011237	0.02909	Rbm12b1	chr4	+	12140264	12146731	3069	protein_coding	RNA_binding_motif_protein_12_B1	148	172	131	119	120	133	187	184	148	184	177	142	2.106	3.0079	2.27147	2.0473	2.08667	2.49426	3.22939	3.12995	2.51362	3.25386	3.04568	2.70639
ENSMUSG00000050244	363.476	455.608	-0.30228	1.8603e-06	0.00074482	Heatr1	chr13	+	12395398	12438677	6537	protein_coding	HEAT_repeat_containing_1	420	422	345	371	335	345	474	454	455	470	455	389	2.80585	3.46471	2.80849	2.99659	2.73487	3.03759	3.84305	3.62572	3.62801	3.90209	3.67571	3.48073
ENSMUSG00000071984	146.194	192.281	-0.30412	0.0028284	0.048023	Fndc1	chr17	-	7738569	7827302	5845	protein_coding	fibronectin_type_III_domain_containing_1	174	116	137	179	133	159	178	181	183	248	177	167	1.30005	1.06514	1.24729	1.61697	1.21433	1.56567	1.61403	1.61663	1.63193	2.30274	1.59918	1.67121
ENSMUSG00000032586	720.643	940.921	-0.30524	0.0017971	0.037562	Traip	chr9	+	107950963	107972268	2697	protein_coding	TRAF-interacting_protein	938	730	586	591	753	838	811	879	828	1173	907	938	15.1885	14.5269	11.5624	11.5701	14.8999	17.8834	15.9374	17.0147	16.0024	23.6045	17.7597	20.3433
ENSMUSG00000064358	964.236	1258.73	-0.30668	0.0016282	0.035642	mt-Co3	chrMT	+	8607	9390	784	protein_coding	mitochondrially_encoded_cytochrome_c_oxidase_III	807	1097	896	857	1152	1050	1098	1258	1266	1185	1231	1382	44.9522	75.0971	60.8169	57.7161	78.4163	77.0834	74.2271	83.7685	84.1692	82.0315	82.9183	103.108
ENSMUSG00000043671	1453.39	1831.23	-0.30711	2.5686e-06	0.00090879	Dpy19l3	chr7	-	35685165	35754454	8006	protein_coding	dpy-19-like_3_(C._elegans)	1619	1632	1327	1640	1277	1440	1710	1711	1874	1809	1991	1731	8.83131	10.9405	8.82039	10.8158	8.51227	10.3522	11.3203	11.1571	12.2008	12.2631	13.133	12.6468
ENSMUSG00000031112	495.419	637.042	-0.30964	0.00031082	0.014309	2610018G03Rik	chrX	+	50841047	50893097	3639	protein_coding	serine/threonine_kinase_26	508	553	406	551	447	566	597	625	647	650	591	648	6.09643	8.15597	5.93713	7.99469	6.55535	8.95204	8.69498	8.96632	9.26739	9.69415	8.57658	10.4158
ENSMUSG00000028047	440.363	572.105	-0.31058	0.00072695	0.022898	Thbs3	chr3	+	89215180	89226837	4034	protein_coding	thrombospondin_3	649	485	338	369	401	488	534	548	584	650	574	492	7.02591	6.45265	4.45875	4.82973	5.30492	6.96261	7.01587	7.09187	7.54592	8.74492	7.51423	7.13392
ENSMUSG00000007617	3447.79	4415.1	-0.31403	6.4183e-05	0.0061803	Homer1	chr13	+	93303757	93404129	5713	protein_coding	homer_homolog_1_(Drosophila)	3655	3232	3804	3671	3264	3493	4834	4030	4124	5101	3966	4002	27.9394	30.3626	35.433	33.9275	30.4899	35.1902	44.8455	36.8262	37.6262	48.4585	36.6604	40.9744
ENSMUSG00000002227	170.702	227.255	-0.31415	0.002236	0.041908	Mov10	chr3	-	104794836	104818563	3718	protein_coding	Moloney_leukemia_virus_10	234	195	126	162	194	147	257	193	238	276	226	157	2.74853	2.81487	1.80341	2.30058	2.7846	2.2756	3.66353	2.70997	3.33659	4.02882	3.21002	2.46996
ENSMUSG00000056211	2003.73	2554.64	-0.31523	1.5612e-05	0.0025016	R3hdm1	chr1	+	128103301	128237736	8458	protein_coding	R3H_domain_containing_1	2054	2113	2116	1943	1880	2151	2613	2247	2471	2769	2636	2353	10.6054	13.408	13.3131	12.1293	11.8621	14.6373	16.3737	13.8692	15.2279	17.7678	16.4583	16.2725
ENSMUSG00000044349	15577.2	20050.4	-0.3168	9.7826e-05	0.0079166	Snhg11	chr2	+	158375638	158386145	5864	protein_coding	small_nucleolar_RNA_host_gene_11	18615	17793	14761	14130	12410	18062	18451	18761	19385	21412	22099	18372	138.632	162.85	133.953	127.227	112.94	177.28	166.764	167.024	172.309	198.172	199.016	183.257
ENSMUSG00000046818	413.918	539.661	-0.3169	0.00055228	0.01954	Ddit4l	chr3	+	137621612	137628333	2722	protein_coding	DNA-damage-inducible_transcript_4-like	411	388	399	420	460	448	610	453	490	631	509	491	6.59398	7.65026	7.8004	8.14692	9.01862	9.47279	11.8773	8.68813	9.38304	12.5811	9.87503	10.551
ENSMUSG00000045053	90.4145	122.315	-0.31937	0.002725	0.04726	Kcng3	chr17	-	83585957	83631895	3356	protein_coding	potassium_voltage-gated_channel_subfamily_G_member_3	109	95	115	97	59	83	145	103	106	133	121	114	1.4184	1.51927	1.82351	1.5261	0.93821	1.42346	2.28993	1.60225	1.64634	2.15084	1.90402	1.98693
ENSMUSG00000025776	93.9567	124.105	-0.31981	0.0010285	0.027798	Crispld1	chr1	+	17727045	17766344	4472	protein_coding	cysteine-rich_secretory_protein_LCCL_domain_containing_1	101	95	111	89	86	94	123	116	125	125	107	135	0.98631	1.14013	1.32085	1.0508	1.02628	1.2098	1.45774	1.35417	1.45695	1.517	1.26354	1.76576
ENSMUSG00000074505	1307.89	1667.55	-0.32073	2.2583e-06	0.00081804	Fat3	chr9	-	15910205	16378231	18456	protein_coding	FAT_tumor_suppressor_homolog_3_(Drosophila)	1458	1470	1164	1332	1193	1411	1571	1626	1735	1782	1704	1447	3.44996	4.27476	3.3562	3.81065	3.44963	4.40025	4.51144	4.59938	4.90001	5.24021	4.87574	4.58596
ENSMUSG00000049511	816.739	1040.89	-0.32135	1.2972e-06	0.00061879	Htr1b	chr9	-	81628291	81633828	4724	protein_coding	5-hydroxytryptamine_(serotonin)_receptor_1B	905	944	790	827	768	786	1174	1011	936	1069	1002	959	8.36628	10.7249	8.89917	9.24332	8.67604	9.57636	13.1715	11.1727	10.3276	12.2814	11.2012	11.8743
ENSMUSG00000021182	2109.98	2698.33	-0.32388	1.7941e-06	0.00073773	Ccdc88c	chr12	-	100912700	101028983	6313	protein_coding	coiled-coil_domain_containing_88C	2866	2286	1962	2013	1827	2104	2744	2595	2589	3022	2568	2420	19.826	19.4345	16.5385	16.8361	15.4445	19.1822	23.0369	21.4594	21.3763	25.9799	21.4817	22.4222
ENSMUSG00000037112	408.203	537.313	-0.32473	0.00048581	0.017983	Sik2	chr9	-	50892801	51009073	5369	protein_coding	salt_inducible_kinase_2	455	459	435	455	308	399	614	482	508	657	486	429	3.70094	4.5883	4.3115	4.47456	3.06145	4.27728	6.0611	4.68673	4.9318	6.64126	4.78026	4.67372
ENSMUSG00000051166	1372.58	1770.4	-0.32538	2.2923e-05	0.0030863	Eml5	chr12	-	98786604	98901484	10136	protein_coding	echinoderm_microtubule_associated_protein_like_5	1485	1527	1395	1387	1162	1463	1710	1583	1628	1939	1820	1758	6.39814	8.08546	7.32386	7.22507	6.118	8.30741	8.94141	8.15325	8.37188	10.3822	9.48229	10.145
ENSMUSG00000086370	301.117	395.123	-0.32582	0.00034639	0.014803	Ftx	chrX	-	103560907	103623754	4275	lincRNA	Ftx_transcript_Xist_regulator_(non-protein_coding)	320	341	235	297	305	345	386	319	418	412	415	383	3.26895	4.28105	2.92526	3.6682	3.80745	4.64484	4.7855	3.89557	5.09654	5.23046	5.12649	5.24037
ENSMUSG00000038115	737.586	962.933	-0.32593	0.00018031	0.011151	Ano2	chr6	+	125690419	126040126	3925	protein_coding	anoctamin_2	862	744	629	784	635	873	858	947	851	905	1119	1003	9.59095	10.1734	8.52792	10.5465	8.63385	12.8015	11.5857	12.5958	11.3012	12.5137	15.0556	14.9472
ENSMUSG00000063260	150.939	200.73	-0.32676	0.00081909	0.024339	Syt10	chr15	-	89782393	89841860	1845	protein_coding	synaptotagmin_X	181	169	133	184	114	150	192	201	170	211	252	163	4.28426	4.91612	3.83608	5.26567	3.29745	4.67932	5.51545	5.68743	4.80273	6.20675	7.21295	5.16762
ENSMUSG00000094840	236.847	320.641	-0.32729	0.0018206	0.037686	A630081J09Rik	chr5	-	137208813	137212389	1881	protein_coding	RIKEN_cDNA_A630081J09_gene	281	246	178	186	266	294	283	284	328	403	314	280	6.52396	7.01906	5.03574	5.22103	7.5468	8.99594	7.97396	7.88217	9.08909	11.6277	8.81555	8.707
ENSMUSG00000022948	199.081	257.847	-0.33069	1.2085e-05	0.0021651	Setd4	chr16	-	93583457	93604063	2617	protein_coding	SET_domain_containing_4	242	218	193	200	197	178	242	263	228	272	277	241	4.03836	4.4708	3.92451	4.03514	4.01729	3.91475	4.90104	5.24648	4.54116	5.64084	5.58965	5.38657
ENSMUSG00000064357	732.615	987.267	-0.33358	0.00097486	0.02712	mt-Atp6	chrMT	+	7927	8607	681	protein_coding	mitochondrially_encoded_ATP_synthase_6	623	801	611	640	944	829	896	1059	1018	890	929	1037	39.9517	63.1274	47.7448	49.621	73.9767	70.0641	69.7328	81.183	77.9177	70.9286	72.0406	89.0699
ENSMUSG00000085886	164.938	223.162	-0.33495	0.0009422	0.026685	D030047H15Rik	chr7	-	4126340	4136926	2536	processed_transcript	RIKEN_cDNA_D030047H15_gene	228	219	128	159	114	175	227	231	202	225	210	222	3.92626	4.63476	2.68592	3.3104	2.39898	3.9717	4.74409	4.75531	4.15181	4.81517	4.37299	5.12039
ENSMUSG00000089767	43.0074	60.8582	-0.33721	0.0026882	0.046847	4930556I23Rik	chr1	+	37614259	37615372	560	antisense	RIKEN_cDNA_4930556I23_gene	61	42	37	53	34	40	57	69	53	66	55	59	4.75703	4.02526	3.51598	4.99712	3.24012	4.11112	5.39465	6.43246	4.93314	6.39638	5.18661	6.16259
ENSMUSG00000085830	288.408	381.95	-0.33915	0.00012078	0.0087923	Grin1os	chr2	+	25291220	25298925	2891	antisense	glutamate_receptor_ionotropic_NMDA1_(zeta_1)_opposite_strand	424	286	299	270	236	276	402	389	327	450	370	319	6.40489	5.30946	5.50371	4.93115	4.35646	5.49476	7.36978	7.02454	5.8957	8.44779	6.75868	6.45419
ENSMUSG00000036052	1721.47	2265.64	-0.33984	5.6494e-05	0.0056287	Dnajb5	chr4	+	42949814	42959425	5052	protein_coding	DnaJ_(Hsp40)_homolog_subfamily_B_member_5	2308	1846	1726	1708	1550	1524	2843	2456	2086	2460	1968	1625	19.9511	19.611	18.1807	17.8508	16.3734	17.3624	29.8256	25.3794	21.5222	26.4271	20.5717	18.8144
ENSMUSG00000027520	429.496	565.476	-0.34309	3.7312e-05	0.0044349	Zdbf2	chr1	+	63273265	63314576	12629	protein_coding	zinc_finger_DBF-type_containing_2	464	533	370	506	363	406	656	548	599	525	576	452	1.60451	2.26512	1.55907	2.1155	1.53394	1.85031	2.75303	2.26531	2.47225	2.25615	2.40859	2.09348
ENSMUSG00000042500	555.625	727.289	-0.34481	6.5072e-06	0.0015714	Ago4	chr4	-	126489541	126533472	6537	protein_coding	argonaute_RISC_catalytic_subunit_4	616	618	540	561	492	584	746	645	635	776	781	708	4.11525	5.07391	4.3959	4.53124	4.01658	5.14188	6.04835	5.15107	5.06326	6.44261	6.3093	6.33511
ENSMUSG00000089922	75.1799	102.951	-0.34712	0.00084383	0.024689	3110039M20Rik	chr12	+	49385174	49407346	3904	protein_coding	RIKEN_cDNA_3110039M20_gene	65	78	84	89	60	82	100	100	104	97	111	97	0.727105	1.0723	1.14499	1.20368	0.820185	1.2089	1.35758	1.33723	1.38854	1.34847	1.50149	1.45332
ENSMUSG00000065947	95.8554	131.13	-0.3479	0.00065812	0.021303	mt-Nd4l	chrMT	+	9877	10173	297	protein_coding	mitochondrially_encoded_NADH_dehydrogenase_4L	111	83	106	94	110	85	96	122	161	130	146	121	16.3215	14.9987	18.9925	16.711	19.7654	16.4722	17.1313	21.4447	28.2556	23.7556	25.96	23.8302
ENSMUSG00000000305	537.088	708.832	-0.35075	1.0697e-05	0.0020344	Cdh4	chr2	+	179442431	179899373	6388	protein_coding	cadherin_4	641	548	495	680	444	504	640	823	679	675	781	603	4.38215	4.60413	4.12356	5.62052	3.70927	4.54102	5.30996	6.72591	5.54039	5.73479	6.45646	5.52143
ENSMUSG00000089736	66.2471	95.0027	-0.35415	0.0017416	0.037035	Gm14378	chr8	+	4248214	4251423	1075	protein_coding	transforming_growth_factor_beta_receptor_III-like	77	69	59	70	40	91	94	104	89	98	110	69	3.12807	3.44487	2.92062	3.43813	1.98574	4.87215	4.63442	5.05058	4.31536	4.94762	5.40372	3.75439
ENSMUSG00000097487	31.9897	49.4312	-0.35542	0.0030115	0.049747	Ptges3l	chr11	-	101418812	101425333	1463	protein_coding	prostaglandin_E_synthase_3_(cytosolic)-like	37	31	18	32	42	36	49	61	37	61	44	40	1.10446	1.13723	0.654727	1.15488	1.53206	1.41627	1.77512	2.17672	1.31823	2.26289	1.58824	1.59924
ENSMUSG00000026193	451.583	636.849	-0.35723	0.00097508	0.02712	Fn1	chr1	-	71585520	71653200	8315	protein_coding	fibronectin_1	638	486	429	368	422	454	586	523	506	973	641	519	3.35083	3.13694	2.74554	2.33678	2.70845	3.14254	3.73518	3.28364	3.17193	6.35081	4.07103	3.65094
ENSMUSG00000091421	565.066	739.39	-0.35957	8.2648e-09	1.1217e-05	Gm4202	chr3	+	92689425	92690163	738	pseudogene	predicted_gene_4202	738	518	539	575	575	543	697	713	803	779	731	651	43.6711	37.6709	38.8655	41.1381	41.5797	42.3478	50.0556	50.437	56.7146	57.2875	52.3082	51.5969
ENSMUSG00000015143	3596.26	4713.45	-0.36059	1.8567e-08	2.0177e-05	Actn1	chr12	-	80167542	80260371	3739	protein_coding	actinin_alpha_1	4158	3545	3582	3633	3526	3650	4649	4453	4382	5317	4544	4461	48.5649	50.8854	50.9803	51.3029	50.3265	56.1856	65.8992	62.1747	61.0875	77.1773	64.1788	69.7872
ENSMUSG00000036533	462.221	609.997	-0.3615	4.5554e-07	0.00030288	Cdc42ep3	chr17	-	79334025	79355091	1967	protein_coding	CDC42_effector_protein_(Rho_GTPase_binding)_3	597	474	411	477	422	472	677	710	606	574	555	496	13.2545	12.9332	11.1191	12.804	11.4493	13.811	18.2415	18.8439	16.0585	15.8375	14.9004	14.7495
ENSMUSG00000100862	1036.54	1401.67	-0.3615	7.1327e-05	0.0065372	RP23-8J15.3	chr1	-	24613974	24614651	678	pseudogene	predicted_gene_10925	914	1128	954	941	1251	1118	1281	1393	1498	1294	1361	1450	58.8722	89.2918	74.8774	73.2811	98.4686	94.9074	100.137	107.26	115.164	103.582	106.008	125.094
ENSMUSG00000028459	64.4264	101.582	-0.36244	0.0025664	0.045815	Cd72	chr4	-	43446462	43454628	2583	protein_coding	CD72_antigen	66	40	58	59	80	88	88	105	68	121	82	130	1.11587	0.831128	1.19491	1.20604	1.65286	1.96086	1.80565	2.12218	1.37221	2.54237	1.67648	2.94387
ENSMUSG00000086328	148.055	199.735	-0.36746	2.1372e-05	0.0030206	2700033N17Rik	chr2	-	116066218	116067444	721	lincRNA	RIKEN_cDNA_2700033N17_gene	173	158	134	143	149	153	192	170	209	228	204	177	10.4786	11.7613	9.89012	10.4721	11.0286	12.2136	14.1137	12.3092	15.1094	17.1624	14.9418	14.3594
ENSMUSG00000055116	474.428	632.494	-0.3676	1.566e-06	0.00068071	Arntl	chr7	+	113207465	113314122	2904	protein_coding	aryl_hydrocarbon_receptor_nuclear_translocator-like	549	516	497	501	410	448	641	589	657	728	538	580	8.256	9.53642	9.10735	9.10906	7.53455	8.87911	11.6987	10.5885	11.7925	13.6055	9.7835	11.6824
ENSMUSG00000047757	103.406	141.509	-0.3683	0.00010819	0.0083389	Fancb	chrX	+	164980592	164997272	2980	protein_coding	Fanconi_anemia_complementation_group_B	96	123	99	106	109	99	135	141	140	129	139	151	1.40685	2.21524	1.76787	1.87811	1.952	1.91208	2.40101	2.47013	2.44877	2.34937	2.46324	2.96388
ENSMUSG00000102070	1007.19	1389.42	-0.36917	0.00015718	0.010352	RP23-8J15.2	chr1	-	24614885	24615565	681	pseudogene	predicted_gene_28661	909	1074	861	880	1325	1079	1225	1417	1470	1229	1388	1475	58.2922	84.6427	67.2804	68.2288	103.834	91.1931	95.3378	108.627	112.514	97.9452	107.634	126.691
ENSMUSG00000054986	88.2615	122.158	-0.37007	0.00013907	0.0097055	Sec14l3	chr11	+	4064841	4077736	2686	protein_coding	SEC14-like_3_(S._cerevisiae)	127	92	85	81	86	77	121	150	107	104	124	117	2.06486	1.83829	1.68401	1.59225	1.70869	1.64996	2.38757	2.91542	2.07641	2.10139	2.43795	2.54788
ENSMUSG00000004865	1236.36	1646.35	-0.3813	4.4187e-09	8.4033e-06	Srpk1	chr17	-	28587648	28622521	4956	protein_coding	serine/arginine-rich_protein_specific_kinase_1	1325	1264	1325	1239	1162	1263	1726	1536	1557	1769	1641	1498	11.6756	13.6883	14.2271	13.2	12.5125	14.6676	18.458	16.1799	16.3754	19.372	17.4858	17.6799
ENSMUSG00000019916	1024.79	1365.18	-0.38376	1.3195e-09	3.3459e-06	P4ha1	chr10	+	59323296	59373304	4043	protein_coding	procollagen-proline_2-oxoglutarate_4-dioxygenase_(proline_4-hydroxylase)_alpha_1_polypeptide	1120	1167	959	1073	946	1028	1492	1426	1308	1385	1281	1187	12.0978	15.4917	12.6225	14.0129	12.487	14.6345	19.5588	18.4133	16.8632	18.5919	16.7322	17.173
ENSMUSG00000086544	24.8621	38.7792	-0.38383	0.0012124	0.030488	Chn1os3	chr2	+	73596526	73616012	2707	antisense	chimerin_1_opposite_strand_3	28	19	24	27	23	31	39	37	41	39	35	38	0.451714	0.376702	0.471797	0.526633	0.45343	0.659115	0.763577	0.713559	0.789462	0.781906	0.682792	0.821097
ENSMUSG00000057378	2095.03	2836.54	-0.3851	8.8746e-07	0.00050007	Ryr3	chr2	-	112631355	113217096	15410	protein_coding	ryanodine_receptor_3	2374	2503	1804	2064	1742	2379	2752	2662	2782	2819	2994	2748	6.72778	8.71747	6.22969	7.07195	6.03276	8.88545	9.46503	9.01824	9.41001	9.92821	10.2602	10.4307
ENSMUSG00000064354	1189.99	1667.48	-0.38611	8.1742e-05	0.0069251	mt-Co2	chrMT	+	7013	7696	684	protein_coding	mitochondrially_encoded_cytochrome_c_oxidase_II	1037	1292	1039	1047	1511	1307	1444	1713	1741	1443	1734	1773	66.2089	101.377	80.8336	80.8208	117.89	109.978	111.889	130.743	132.672	114.496	133.876	151.618
ENSMUSG00000057719	1330.67	1830.56	-0.39129	5.7615e-06	0.0015113	Sh3rf2	chr18	+	42053667	42158960	5092	protein_coding	SH3_domain_containing_ring_finger_2	1449	1311	1284	1372	1200	1531	1814	1632	1843	2146	1537	1811	12.4272	13.818	13.4187	14.2265	12.5766	17.3051	18.881	16.732	18.8657	22.8728	15.9402	20.8032
ENSMUSG00000040372	96.5544	140.309	-0.39278	0.00026798	0.013704	Gpr63	chr4	+	24966407	25009233	2370	protein_coding	G_protein-coupled_receptor_63	115	113	89	101	60	116	162	176	128	120	133	114	2.11906	2.55895	1.99836	2.25012	1.35106	2.81707	3.62279	3.87686	2.81512	2.74797	2.96355	2.81356
ENSMUSG00000072572	123.991	181.219	-0.3984	0.00019604	0.011609	Slc39a2	chr14	+	51892889	51896745	2508	protein_coding	solute_carrier_family_39_(zinc_transporter)_member_2	205	132	131	112	74	121	169	197	179	176	217	138	3.56961	2.82474	2.77956	2.35789	1.57462	2.77681	3.57138	4.10067	3.72015	3.80858	4.56921	3.21848
ENSMUSG00000028222	2994.82	4070.44	-0.39849	4.1666e-08	3.9619e-05	Calb1	chr4	+	15881264	15908064	4222	protein_coding	calbindin_1	3196	2921	2601	3440	2806	3369	4141	4233	3995	4076	3962	3671	33.0584	37.1318	32.7834	43.0202	35.4682	45.9273	51.9832	52.3415	49.3212	52.3955	49.557	50.8587
ENSMUSG00000018648	528.782	779.353	-0.40174	0.00022097	0.012269	Dusp14	chr11	-	84048041	84069261	1571	protein_coding	dual_specificity_phosphatase_14	644	653	435	536	465	529	1066	939	729	864	529	501	17.9021	22.3084	14.7348	18.0144	15.796	19.3806	35.9631	31.2037	24.1873	29.8481	17.7823	18.6535
ENSMUSG00000084911	49.9108	74.1428	-0.41078	0.00015913	0.010407	Gm16185	chr9	+	97085326	97088610	3207	antisense	predicted_gene_16185	60	56	49	49	34	59	77	67	74	76	82	63	0.817045	0.937177	0.813073	0.806732	0.565783	1.05887	1.27253	1.09067	1.20273	1.28615	1.35028	1.14906
ENSMUSG00000066510	114.027	164.249	-0.41728	2.0543e-05	0.0030206	Ankdd1a	chr9	-	65501453	65516999	1443	protein_coding	ankyrin_repeat_and_death_domain_containing_1A	142	112	108	112	86	141	139	169	164	161	165	171	4.2975	4.16566	3.98281	4.09811	3.18055	5.62394	5.10534	6.11416	5.92397	6.05533	6.03846	6.93153
ENSMUSG00000055866	845.485	1184.1	-0.41834	6.1888e-07	0.00037134	Per2	chr1	-	91415982	91459324	5833	protein_coding	period_circadian_clock_2	971	792	820	927	728	950	1307	1140	1099	1355	1222	891	7.26978	7.28728	7.4809	8.39112	6.66054	9.37388	11.8757	10.203	9.82067	12.6074	11.0634	8.9348
ENSMUSG00000014782	96.5285	143.824	-0.42554	5.6544e-05	0.0056287	Plekhg4	chr8	+	105373274	105382862	4835	protein_coding	pleckstrin_homology_domain_containing_family_G_(with_RhoGef_domain)_member_4	132	98	87	84	104	92	164	125	117	186	149	109	1.19226	1.08783	0.957536	0.917308	1.14791	1.09516	1.79773	1.34968	1.26132	2.08783	1.62742	1.31865
ENSMUSG00000035258	150.703	253.12	-0.48624	2.4332e-05	0.0032472	Abi3bp	chr16	+	56477846	56690128	4687	protein_coding	ABI_gene_family_member_3_(NESH)_binding_protein	175	171	162	162	65	191	244	225	238	260	244	279	1.63056	1.95809	1.8393	1.82496	0.740097	2.34545	2.75912	2.50613	2.64678	3.01063	2.74918	3.48184
ENSMUSG00000097961	49.7823	80.0299	-0.49509	5.1846e-06	0.0014085	Gm27000	chrX	-	88759471	88760312	842	lincRNA	predicted_gene_27000	54	58	48	49	35	61	83	79	91	69	77	75	2.80076	3.69699	3.03362	3.07267	2.21833	4.16971	5.22447	4.89814	5.63332	4.44749	4.82933	5.21013
ENSMUSG00000100131	375.577	562.302	-0.49732	6.3303e-09	9.6309e-06	RP23-8J15.7	chr1	-	24611535	24612410	876	pseudogene	predicted_gene_28439	402	366	344	391	469	331	544	537	656	599	486	503	20.0408	22.4238	20.8971	23.567	28.5719	21.7476	32.9133	32.0027	39.0333	37.1109	29.2982	33.5864
ENSMUSG00000097736	37.3708	72.2878	-0.51846	1.6085e-05	0.0025016	9530059O14Rik	chr9	+	122572497	122679596	3978	lincRNA	RIKEN_cDNA_9530059O14_gene	54	30	50	39	26	33	45	53	67	94	84	81	0.59282	0.404752	0.668863	0.517645	0.348802	0.47746	0.599548	0.695548	0.877901	1.28245	1.11512	1.19102
ENSMUSG00000036357	135.116	226.556	-0.53879	6.3459e-07	0.00037134	Gpr101	chrX	-	57496668	57503757	5410	protein_coding	G_protein-coupled_receptor_101	165	178	105	142	102	142	226	172	251	227	305	165	1.33193	1.76586	1.03282	1.38587	1.00617	1.5107	2.21405	1.65977	2.41831	2.27723	2.97722	1.78396
ENSMUSG00000027750	65.498	135.901	-0.68186	3.266e-09	7.0983e-06	Postn	chr3	+	54361109	54391034	4357	protein_coding	periostin_osteoblast_specific_factor	75	79	58	74	45	72	113	108	123	199	141	116	0.75174	0.973132	0.70839	0.896761	0.551182	0.951114	1.37457	1.29405	1.47148	2.47881	1.70899	1.55729

## Sheet: DEG_Females
Gene_ID	IMQ Female	VEH Female	log2FoldChange	pvalue	padj	GeneName	Chrom	Strand	Start	End	GeneLength	GeneType	GeneDescription	IF1_readcount	IF2_readcount	IF3_readcount	IF4_readcount	IF5_readcount	IF6_readcount	VF1_readcount	VF2_readcount	VF3_readcount	VF4_readcount	VF5_readcount	VF6_readcount	IF1_fpkm	IF2_fpkm	IF3_fpkm	IF4_fpkm	IF5_fpkm	IF6_fpkm	VF1_fpkm	VF2_fpkm	VF3_fpkm	VF4_fpkm	VF5_fpkm	VF6_fpkm
ENSMUSG00000038115	958.364	661.85	0.40353	9.0825e-07	0.0009689	Ano2	chr6	+	125690419	126040126	3925	protein_coding	anoctamin_2	886	1039	1043	854	1172	965	557	628	776	596	500	807	11.8891	11.3136	12.7221	11.2108	13.8818	10.3691	6.61201	8.40308	9.67969	8.24574	6.64243	10.2655
ENSMUSG00000045534	646.178	459.872	0.39255	3.0343e-07	0.0007009	Kcna5	chr6	-	126532553	126698192	2834	protein_coding	potassium_voltage-gated_channel_shaker-related_subfamily_member_5	552	780	771	515	640	789	438	376	537	424	395	519	10.2587	11.7631	13.0247	9.36322	10.4988	11.7417	7.20099	6.96798	9.27714	8.12436	7.26765	9.14351
ENSMUSG00000038550	409.839	309.073	0.32063	4.3599e-05	0.0096291	Ciart	chr3	-	95878503	95882251	1939	protein_coding	circadian_associated_repressor_of_transcription	383	441	465	334	502	427	274	263	283	330	301	349	10.4034	9.72046	11.4812	8.87538	12.0361	9.28758	6.58401	7.12355	7.14575	9.24185	8.09441	8.98655
ENSMUSG00000042417	254.171	195.546	0.31424	1.3698e-05	0.0051342	Ccno	chr13	+	112987802	112990778	1876	protein_coding	cyclin_O	213	305	292	229	271	276	204	207	182	186	167	195	5.97998	6.94853	7.45184	6.28957	6.71576	6.20482	5.06658	5.79504	4.74983	5.38398	4.64173	5.18976
ENSMUSG00000020227	54.1998	36.1499	0.30891	0.0012224	0.049869	Irak3	chr10	-	120141648	120202130	3097	protein_coding	interleukin-1_receptor-associated_kinase_3	37	69	65	45	62	62	40	45	30	33	26	37	0.629236	0.952213	1.00481	0.748668	0.930698	0.844312	0.601779	0.763115	0.474263	0.578623	0.437752	0.596494
ENSMUSG00000025905	432.129	332.043	0.30308	7.3297e-05	0.012101	Oprk1	chr1	+	5588493	5606131	4675	protein_coding	opioid_receptor_kappa_1	470	433	507	393	425	448	337	313	398	304	303	284	5.29504	3.95851	5.19206	4.33141	4.22635	4.04156	3.35866	3.51626	4.16813	3.53114	3.37954	3.03307
ENSMUSG00000033063	648.765	513.089	0.28418	5.9832e-05	0.010715	Cntnap3	chr13	-	64737591	64903888	4868	protein_coding	contactin_associated_protein-like_3	550	753	681	549	713	818	488	508	625	468	441	464	5.95066	6.61105	6.69746	5.81085	6.80922	7.08689	4.67076	5.48065	6.28592	5.22057	4.72372	4.75897
ENSMUSG00000042064	411.322	316.582	0.27665	0.0010665	0.046745	Myo3b	chr2	+	70039126	70429198	6256	protein_coding	myosin_IIIB	376	501	461	395	424	400	305	332	423	233	262	296	3.16551	3.42269	3.52791	3.25326	3.15085	2.6966	2.27154	2.78715	3.31042	2.02247	2.18374	2.36233
ENSMUSG00000036006	1882.28	1521.43	0.27139	8.7318e-06	0.0039383	Fam65b	chr13	+	24582189	24733816	5608	protein_coding	family_with_sequence_similarity_65_member_B	1968	2028	1964	1748	1830	2165	1478	1385	1790	1273	1359	1610	18.4829	15.4556	16.7667	16.0602	15.1706	16.2818	12.2796	12.9706	15.6273	12.3266	12.636	14.3339
ENSMUSG00000037990	782.001	636.017	0.27059	7.5259e-07	0.0009689	Sh3rf3	chr10	+	58813359	59138916	5682	protein_coding	SH3_domain_containing_ring_finger_3	714	916	836	788	787	821	636	583	678	596	563	659	6.61836	6.89002	7.04399	7.14567	6.4392	6.09389	5.21523	5.38872	5.84209	5.69597	5.16659	5.79068
ENSMUSG00000044254	305.348	240.234	0.26412	0.0011511	0.048521	Pcsk9	chr4	-	106442329	106464329	3521	protein_coding	proprotein_convertase_subtilisin/kexin_type_9	256	374	346	279	334	315	248	241	303	212	178	223	3.82937	4.53975	4.70461	4.08278	4.41	3.77309	3.28174	3.59476	4.21324	3.26959	2.63603	3.16216
ENSMUSG00000056296	3415.48	2761.85	0.26412	6.0268e-05	0.010715	Synpr	chr14	+	13284780	13615459	4289	protein_coding	synaptoporin	3535	3669	3497	3242	3714	3536	2744	2455	3381	2232	2500	2847	43.4097	36.561	39.0349	38.9471	40.2573	34.7703	29.8089	30.0617	38.5948	28.2593	30.3935	33.1419
ENSMUSG00000021057	7857.61	6446.05	0.25897	3.2711e-06	0.0020481	Akap5	chr12	+	76324891	76334153	6687	protein_coding	A_kinase_(PRKA)_anchor_protein_5	7479	8915	8156	7207	8561	8614	6299	5860	7635	5550	5692	6645	58.9068	56.9792	58.3928	55.5317	59.5184	54.3283	43.8893	46.0241	55.9007	45.0697	44.3844	49.6146
ENSMUSG00000073779	426.531	339.96	0.25852	0.00084055	0.041527	Lrp8os2	chr4	-	107806033	107823022	3078	antisense	low_density_lipoprotein_receptor-related_protein_8_apolipoprotein_e_receptor_opposite_strand_2	395	439	445	428	512	426	346	298	432	315	284	313	6.75899	6.09568	6.92158	7.16462	7.73321	5.83705	5.23752	5.08471	6.87155	5.55731	4.81112	5.07716
ENSMUSG00000003746	1731.08	1424.27	0.25689	1.52e-06	0.0014053	Man1a	chr10	-	53904788	54075796	5134	protein_coding	mannosidase_1_alpha	1528	1995	1901	1716	1690	1950	1596	1275	1564	1246	1248	1411	15.6755	16.6078	17.7272	17.2218	15.3034	16.0189	14.4842	13.0429	14.9149	13.1791	12.6752	13.722
ENSMUSG00000034532	172.594	139.722	0.25037	0.00073099	0.039629	Fbxo16	chr14	+	65266701	65321501	1228	protein_coding	F-box_protein_16	178	186	163	153	178	219	140	130	130	133	140	142	7.6344	6.47352	6.35481	6.41965	6.73876	7.5214	5.31187	5.55986	5.18304	5.88134	5.94465	5.77345
ENSMUSG00000025889	3529.72	2890.3	0.25029	0.00011334	0.014801	Snca	chr6	-	60731573	60829855	1278	protein_coding	synuclein_alpha	3412	4147	3646	3183	3366	4282	2524	2628	3461	2494	2786	2969	140.615	138.685	136.584	128.329	122.445	141.309	92.0188	107.997	132.59	105.971	113.67	115.991
ENSMUSG00000046093	11862.7	9631.93	0.24976	0.00049506	0.032657	Hpcal4	chr4	+	123183227	123194701	4931	protein_coding	hippocalcin-like_4	10847	14394	12567	9821	12536	14046	9508	8147	12297	7437	9033	9965	115.858	124.759	122.014	102.622	118.19	120.135	89.8405	86.7724	122.097	81.9003	95.5198	100.899
ENSMUSG00000021676	620.599	508.943	0.24686	0.00019323	0.020286	Iqgap2	chr13	-	95627177	95891922	5771	protein_coding	IQ_motif_containing_GTPase_activating_protein_2	501	746	634	585	706	706	517	462	604	445	482	464	4.57235	5.52476	5.25959	5.22303	5.68738	5.15948	4.17405	4.20445	5.12419	4.18728	4.35504	4.01432
ENSMUSG00000021596	3135.63	2583.95	0.24659	5.8125e-05	0.010715	Mctp1	chr13	+	76384535	77031810	4715	protein_coding	multiple_C2_domains_transmembrane_1	2989	3628	3206	3081	3431	3145	2363	2376	3001	2277	2430	2633	33.3885	32.886	32.5533	33.6688	33.8296	28.1314	23.3507	26.4657	31.1619	26.2243	26.8733	27.8814
ENSMUSG00000038630	1019.38	841.687	0.2462	3.1561e-05	0.0085086	Zkscan16	chr4	+	58943628	58958355	2794	protein_coding	zinc_finger_with_KRAB_and_SCAN_domains_16	911	1226	1010	1028	1115	1054	847	753	940	735	745	902	17.173	18.7538	17.3065	18.9577	18.5527	15.9099	14.1246	14.1543	16.4718	14.2851	13.9036	16.1185
ENSMUSG00000034731	767.072	629.409	0.24522	0.00019739	0.020429	Dgkh	chr14	-	78569609	78725089	3967	protein_coding	diacylglycerol_kinase_eta	677	852	685	827	904	824	696	594	665	559	521	649	8.98834	9.17917	8.26689	10.7414	10.5941	8.76027	8.17457	7.86399	8.20727	7.65196	6.84813	8.16823
ENSMUSG00000042846	1564.42	1304.39	0.24291	8.7669e-07	0.0009689	Lrrtm3	chr10	-	63928472	64090277	3896	protein_coding	leucine_rich_repeat_transmembrane_neuronal_3	1545	1760	1629	1443	1565	1801	1340	1125	1435	1097	1259	1374	20.8864	19.3072	20.0178	19.0838	18.6747	19.4961	16.0252	15.1653	18.0332	15.2901	16.8501	17.6081
ENSMUSG00000039629	3868.01	3178.11	0.23746	0.0007644	0.040003	Strip2	chr6	+	29917013	29959681	5370	protein_coding	striatin_interacting_protein_2	3416	4421	4048	3403	4796	4026	2733	2860	3444	2772	3115	3613	33.504	35.1862	36.0894	32.6517	41.5206	31.6193	23.7128	27.9712	31.3999	28.0312	30.2469	33.5922
ENSMUSG00000036478	553.998	455.636	0.23702	0.00082933	0.041527	Btg1	chr10	+	96617001	96622813	5010	protein_coding	B_cell_translocation_gene_1_anti-proliferative	514	696	523	450	575	719	426	398	543	402	413	480	5.40354	5.93742	4.99779	4.62799	5.33567	6.05263	3.96177	4.17219	5.30642	4.35724	4.29842	4.78353
ENSMUSG00000020889	2999.68	2496.78	0.23681	5.688e-05	0.010715	Nr1d1	chr11	-	98767932	98775333	2721	protein_coding	nuclear_receptor_subfamily_1_group_D_member_1	2503	3687	3410	2826	3133	3142	2606	2452	2270	2203	2415	2634	48.4491	57.9123	59.9984	53.5133	53.5291	48.7002	44.6235	47.3272	40.8448	43.9652	46.2791	48.3318
ENSMUSG00000074259	273.739	225.085	0.23661	0.0010201	0.045784	Gramd2	chr9	+	59680144	59718874	4579	protein_coding	GRAM_domain_containing_2	251	329	321	226	259	325	209	221	222	225	210	224	2.88706	3.0708	3.3562	2.54306	2.62959	2.9934	2.12664	2.53478	2.37368	2.6683	2.39136	2.44243
ENSMUSG00000030772	2320.07	1911.68	0.23631	0.00064949	0.036915	Dkk3	chr7	-	112116019	112159057	3357	protein_coding	dickkopf_homolog_3_(Xenopus_laevis)	2132	2600	2403	1992	2241	3164	1664	1764	2136	1599	2004	1979	33.4494	33.1015	34.2702	30.5743	31.0348	39.7501	23.0951	27.5973	31.1522	25.8655	31.1274	29.4334
ENSMUSG00000020173	2051.08	1713.16	0.22988	0.00014567	0.017566	Cobl	chr11	-	12236608	12464960	5615	protein_coding	cordon-bleu_WH2_repeat	2008	2264	2214	2027	2161	2047	1755	1616	1975	1407	1584	1680	18.8351	17.2327	18.8774	18.6004	17.8922	15.3752	14.5628	15.1151	17.2209	13.6072	14.7096	14.9384
ENSMUSG00000035566	2341.88	1941.54	0.22906	0.00090244	0.041997	Pcdh17	chr14	+	84443563	84537060	9509	protein_coding	protocadherin_17	1997	2647	2745	2007	2389	2853	1811	1744	2344	1635	1890	1914	11.061	11.8972	13.8204	10.875	11.6799	12.6538	8.87363	9.63231	12.0687	9.33697	10.3639	10.0497
ENSMUSG00000066057	266.248	221.357	0.22658	0.00070702	0.038771	Gm1976	chr17	-	94759944	94834799	1853	lincRNA	predicted_gene_1976	267	294	257	278	255	303	224	211	224	184	221	229	7.58908	6.78107	6.64005	7.73014	6.39769	6.89636	5.63236	5.98034	5.91851	5.39219	6.2189	6.17029
ENSMUSG00000020189	4425.61	3685.95	0.2256	0.00079414	0.04055	Osbpl8	chr10	+	111164802	111297247	7152	protein_coding	oxysterol_binding_protein-like_8	4381	4812	4196	4595	4982	4476	3480	3578	4293	2929	3601	3641	32.2626	28.7557	28.0881	33.1037	32.3843	26.3946	22.6709	26.2743	29.3882	22.239	26.2538	25.4178
ENSMUSG00000075470	729.595	614.213	0.22463	4.4102e-05	0.0096291	Alg10b	chr15	+	90224311	90230554	3727	protein_coding	asparagine-linked_glycosylation_10B_(alpha-12-glucosyltransferase)	686	831	778	728	729	783	621	568	666	509	594	632	9.69433	9.52945	9.99387	10.0645	9.09341	8.86044	7.76337	8.00401	8.74892	7.4162	8.31043	8.46648
ENSMUSG00000007944	906.314	759.157	0.22379	0.00042409	0.030006	Ttc9b	chr7	+	27653915	27656208	914	protein_coding	tetratricopeptide_repeat_domain_9B	799	975	996	799	991	1098	741	693	828	608	817	746	46.0419	45.5916	52.1707	45.0421	50.4064	50.6651	37.7737	39.8204	44.3531	36.1227	46.6093	40.751
ENSMUSG00000027499	3522.75	2957.28	0.22309	0.00026637	0.024792	Pkia	chr3	+	7366604	7445366	3683	protein_coding	protein_kinase_inhibitor_alpha	3116	3788	3577	3629	3941	3848	2840	2848	3425	2496	2605	3063	44.5604	43.9576	46.4976	50.7696	49.7466	44.0642	35.9281	40.6122	45.5301	36.8015	36.881	41.5232
ENSMUSG00000039037	1307.32	1103.56	0.22228	4.6537e-05	0.0098513	St6galnac5	chr3	-	152817081	152982246	5667	protein_coding	ST6_(alpha-N-acetyl-neuraminyl-23-beta-galactosyl-13)-N-acetylgalactosaminide_alpha-26-sialyltransferase_5	1252	1515	1407	1225	1206	1544	1212	1044	1230	971	965	1034	11.636	11.4258	11.8865	11.1378	9.89356	11.4907	9.96477	9.67533	10.6265	9.30441	8.87913	9.10988
ENSMUSG00000062184	1608.03	1359.23	0.21922	9.6453e-05	0.014043	Hs6st2	chrX	-	51387212	51681856	4351	protein_coding	heparan_sulfate_6-O-sulfotransferase_2	1470	1835	1722	1522	1681	1785	1349	1215	1610	1177	1302	1289	17.7943	18.0249	18.9478	18.0237	17.9613	17.3022	14.4458	14.6658	18.1166	14.6896	15.6034	14.7914
ENSMUSG00000043671	1825.97	1550.15	0.21789	1.6777e-05	0.0055396	Dpy19l3	chr7	-	35685165	35754454	8006	protein_coding	dpy-19-like_3_(C._elegans)	1733	2168	1906	1706	1807	2061	1678	1355	1742	1335	1360	1607	11.4008	11.5736	11.3978	10.9795	10.493	10.8571	9.7655	8.88878	10.653	9.055	8.85768	10.0218
ENSMUSG00000056854	630.597	530.2	0.21576	0.0011789	0.04895	Pou3f4	chrX	+	110814280	110817207	2928	protein_coding	POU_domain_class_3_transcription_factor_4	561	762	675	550	609	790	506	447	618	475	480	573	10.0912	11.1227	11.0369	9.67854	9.66951	11.3791	8.05188	8.0178	10.3337	8.80938	8.54804	9.77077
ENSMUSG00000040339	3064.92	2587.2	0.21541	0.00049946	0.032657	Fam102b	chr3	-	108970997	109027607	5702	protein_coding	family_with_sequence_similarity_102_member_B	2724	3483	3156	2948	3372	3413	2442	2366	3083	2081	2503	2641	25.1613	26.1067	26.4986	26.639	27.4928	25.2442	19.9543	21.7925	26.4719	19.8184	22.8892	23.1253
ENSMUSG00000027797	12703.2	10805.7	0.21467	3.5649e-05	0.0093279	Dclk1	chr3	+	55242526	55539064	7847	protein_coding	doublecortin-like_kinase_1	11942	14156	13278	12582	13541	13439	10015	10023	11087	9471	10791	11653	80.1542	77.1015	81.0107	82.616	80.2242	72.2297	59.4655	67.083	69.1751	65.5413	71.7058	74.1446
ENSMUSG00000052087	2285.42	1936.17	0.21382	0.00030179	0.025676	Rgs14	chr13	+	55369732	55384687	2356	protein_coding	regulator_of_G-protein_signaling_14	2070	2647	2616	1935	2176	2846	1964	1694	2164	1713	1807	1977	46.2752	48.0181	53.1589	42.3179	42.938	50.9463	38.8404	37.7622	44.9698	39.4825	39.9926	41.8964
ENSMUSG00000016262	1359.56	1151.25	0.213	0.00040666	0.02907	Sertad4	chr1	-	192844431	192855752	3403	protein_coding	SERTA_domain_containing_4	1259	1595	1441	1346	1322	1499	1118	1140	1325	933	1092	1115	19.4857	20.032	20.2729	20.3799	18.0604	18.5777	15.3073	17.5939	19.0631	14.8882	16.7324	16.3591
ENSMUSG00000028033	2399.67	2038.01	0.211	0.00029481	0.025237	Kcnq5	chr1	-	21398403	21961942	6975	protein_coding	potassium_voltage-gated_channel_subfamily_Q_member_5	2173	2690	2521	2385	2652	2494	2076	2044	2257	1631	1878	2025	16.4085	16.4829	17.3038	17.6182	17.6762	15.0801	13.8676	15.3906	15.8426	12.6979	14.0394	14.4953
ENSMUSG00000024268	8617.17	7348.73	0.21004	8.6967e-05	0.013486	Celf4	chr18	-	25477632	25753983	3995	protein_coding	CUGBP_Elav-like_family_member_4	8275	9566	9128	7450	8833	10543	7995	6818	8417	6012	6764	7005	109.095	102.339	109.389	96.0854	102.79	111.301	93.2437	89.6311	103.153	81.7194	88.2843	87.5461
ENSMUSG00000036894	791.474	672.428	0.20989	0.00032787	0.027182	Rap2b	chr3	+	61364507	61368703	4197	protein_coding	RAP2B_member_of_RAS_oncogene_family	768	835	804	819	828	857	638	675	738	593	613	666	9.63774	8.50303	9.1713	10.0546	9.1717	8.61181	7.08271	8.44663	8.60908	7.67253	7.61584	7.92284
ENSMUSG00000025658	4060.88	3453.16	0.20718	0.00063746	0.036682	Cnksr2	chrX	-	157821436	158043294	5738	protein_coding	connector_enhancer_of_kinase_suppressor_of_Ras_2	3745	4591	4088	4228	4309	4265	3323	3199	4033	2957	3026	3643	34.3751	34.1958	34.1086	37.9658	34.912	31.3481	26.9828	29.2801	34.4118	27.9843	27.4982	31.6989
ENSMUSG00000030077	1134.55	971.179	0.20703	3.828e-05	0.0096291	Chl1	chr6	+	103510876	103733035	7751	protein_coding	cell_adhesion_molecule_with_homology_to_L1CAM	1104	1242	1217	1063	1185	1244	963	949	998	803	938	1021	7.50178	6.84841	7.51703	7.06632	7.10754	6.76886	5.78877	6.43024	6.30394	5.62575	6.31018	6.57678
ENSMUSG00000044912	886.146	754.083	0.2063	0.00068248	0.038164	Syt16	chr12	+	73997761	74267916	2705	protein_coding	synaptotagmin_XVI	807	1052	964	841	871	987	735	684	863	617	766	740	15.713	16.6217	17.0617	16.0194	14.9696	15.3887	12.6601	13.2803	15.6201	12.3863	14.7658	13.6587
ENSMUSG00000009406	1790.6	1524.65	0.20534	0.00078417	0.040427	Elk1	chrX	-	20933395	20950608	3548	protein_coding	ELK1_member_of_ETS_oncogene_family	1429	2205	1897	1695	1921	2045	1620	1447	1748	1312	1344	1446	21.213	26.5614	25.5975	24.6152	25.1711	24.3087	21.274	21.4192	24.1211	20.0804	19.752	20.3484
ENSMUSG00000002997	3202.15	2733.39	0.2051	0.00038053	0.028108	Prkar2b	chr12	-	31958476	32061296	3378	protein_coding	protein_kinase_cAMP_dependent_regulatory_type_II_beta	3000	3521	3400	3123	3521	3328	2576	2670	3012	2271	2717	2703	46.7751	44.5484	48.1873	47.6355	48.4579	41.5505	35.5307	41.5117	43.6551	36.5074	41.9398	39.9514
ENSMUSG00000041836	899.664	771.313	0.20313	0.00010811	0.014557	Ptpre	chr7	+	135537824	135686294	5411	protein_coding	protein_tyrosine_phosphatase_receptor_type_E	829	989	964	914	961	928	764	728	765	717	753	773	8.06919	7.81169	8.52929	8.70336	8.25666	7.23308	6.5786	7.06598	6.92187	7.19556	7.25628	7.13259
ENSMUSG00000025198	835.993	718.484	0.20306	2.3516e-05	0.0072472	Erlin1	chr19	-	44034944	44069785	3228	protein_coding	ER_lipid_raft_associated_1	754	912	918	813	874	930	750	649	737	655	706	700	12.3024	12.075	13.6152	12.977	12.5874	12.1507	10.8254	10.5592	11.1782	11.0187	11.4043	10.827
ENSMUSG00000060371	5122.32	4366.09	0.20249	0.0012094	0.049683	Caln1	chr5	+	130369476	130840645	2560	protein_coding	calneuron_1	4359	6033	5225	4825	5958	5549	4035	4323	4964	3679	4278	4186	89.6809	100.721	97.7147	97.1126	108.198	91.4171	73.4381	88.6878	94.9361	78.0392	87.1359	81.6403
ENSMUSG00000066189	2615.41	2233.11	0.20193	0.00087014	0.041997	Cacng3	chr7	+	122670492	122769393	2777	protein_coding	calcium_channel_voltage-dependent_gamma_subunit_3	2578	2992	2984	2494	2402	2801	2163	2056	2352	1856	2206	2411	48.8945	46.0481	51.4442	46.2742	40.212	42.5393	36.291	38.8836	41.4668	36.2932	41.4215	43.3478
ENSMUSG00000020785	3181.4	2742.49	0.20057	1.6041e-05	0.0054257	Camkk1	chr11	+	73019008	73042073	3717	protein_coding	calcium/calmodulin-dependent_protein_kinase_kinase_1_alpha	2838	3609	3528	2929	3485	3424	2881	2624	2865	2382	2585	2689	40.2136	41.4973	45.4412	40.6018	43.5882	38.8503	36.1134	37.0758	37.7374	34.7994	36.2631	36.1197
ENSMUSG00000053025	3909.93	3367.48	0.19955	6.4851e-05	0.01103	Sv2b	chr7	-	75114897	75309262	5521	protein_coding	synaptic_vesicle_glycoprotein_2_b	3667	4302	4107	3538	4205	4555	3409	3039	3843	2801	3212	3385	34.9821	33.3026	35.614	33.0186	35.4084	34.7955	28.7692	28.9089	34.0794	27.5498	30.3357	30.6116
ENSMUSG00000032076	2407.65	2063.67	0.19866	0.00077645	0.040427	Cadm1	chr9	+	47530173	47857637	4767	protein_coding	cell_adhesion_molecule_1	2362	2709	2594	2064	2324	2979	2084	1798	2427	1797	1855	2109	26.0968	24.2879	26.0518	22.3091	22.6647	26.3559	20.369	19.809	24.9267	20.4704	20.2906	22.089
ENSMUSG00000074671	856.256	735.922	0.19838	0.00025052	0.023474	Tspyl3	chr2	-	153222370	153225441	3072	protein_coding	TSPY-like_3	821	964	930	803	881	927	787	687	816	613	718	682	14.0759	13.4116	14.4936	13.4683	13.3325	12.7266	11.9363	11.745	13.0049	10.8358	12.1871	11.0843
ENSMUSG00000063446	1208.38	1036.84	0.19774	0.00070312	0.038771	E130309F12Rik	chr4	+	49059273	49340259	3940	protein_coding	lipid_phosphate_phosphatase-related_protein_type_1	1084	1401	1319	1125	1268	1333	1041	982	1188	826	974	1051	14.4906	15.1974	16.0274	14.7121	14.9617	14.2688	12.3104	13.0898	14.7625	11.3843	12.8902	13.3184
ENSMUSG00000059213	34937	30026.7	0.19679	0.00058922	0.03517	Ddn	chr15	-	98803782	98807925	3740	protein_coding	dendrin	28552	41111	37903	31288	37208	42531	29836	27764	34282	26005	27405	30174	402.085	469.799	485.194	431.047	462.512	479.608	371.695	389.878	448.781	377.579	382.08	402.816
ENSMUSG00000028266	2810.43	2419.8	0.1965	0.00033493	0.027182	Lmo4	chr3	-	144188530	144205220	1669	protein_coding	LIM_domain_only_4	2761	3225	3012	2549	2711	3255	2297	2123	2770	2186	2378	2371	87.1291	82.5847	86.3997	78.6922	75.5147	82.2522	64.1243	66.8055	81.2574	71.1241	74.2937	70.9285
ENSMUSG00000046215	1069.21	922.189	0.19596	0.00014145	0.017235	Rprml	chr11	+	103649570	103650579	1010	protein_coding	reprimo-like	1045	1209	1146	994	1079	1180	951	856	1049	821	811	903	54.4939	51.16	54.3221	50.7088	49.6659	49.2735	43.871	44.5114	50.8503	44.1413	41.8693	44.6387
ENSMUSG00000034858	1569.38	1351.04	0.19544	0.0004865	0.03262	Fam214a	chr9	+	74953053	75032468	4355	protein_coding	family_with_sequence_similarity_214_member_A	1502	1814	1602	1540	1685	1610	1297	1365	1485	1223	1178	1335	18.165	17.8023	17.6112	18.2201	17.9875	15.5916	13.8762	16.4613	16.6947	15.2497	14.1044	15.3052
ENSMUSG00000032773	4075.79	3525.84	0.19317	0.00014776	0.017665	Chrm1	chr19	+	8663789	8683587	6271	protein_coding	cholinergic_receptor_muscarinic_1_CNS	3748	4918	4306	3700	4190	4567	3468	3346	4030	3091	3190	3469	31.4786	33.518	32.8739	30.4007	31.0624	30.7147	25.7668	28.0226	31.4635	26.7661	26.5247	27.6193
ENSMUSG00000041923	1555.91	1344.45	0.19234	0.00037999	0.028108	Nol4	chr18	-	22693181	23041653	4549	protein_coding	nucleolar_protein_4	1429	1841	1681	1450	1498	1806	1306	1227	1512	1153	1257	1400	16.5451	17.2967	17.6915	16.4237	15.3093	16.7438	13.3766	14.166	16.2733	13.7637	14.4084	15.3659
ENSMUSG00000069072	2763.03	2404.78	0.18985	6.0857e-06	0.0031341	Slc7a14	chr3	-	31202910	31310378	8845	protein_coding	solute_carrier_family_7_(cationic_amino_acid_transporter_y+_system)_member_14	2512	3143	2724	2728	3055	3041	2567	2298	2501	2149	2105	2440	14.958	15.187	14.7443	15.8915	16.0573	14.5001	13.5222	13.6449	13.8438	13.1935	12.4094	13.7733
ENSMUSG00000040640	2912.1	2521.97	0.18972	0.00036894	0.028108	Erc2	chr14	+	27622442	28478537	6083	protein_coding	ELKS/RAB6-interacting/CAST_family_member_2	2853	3386	3033	2714	3044	3087	2498	2325	2916	2147	2324	2529	24.7023	23.79	23.8709	22.9885	23.264	21.4028	19.1334	20.0735	23.4698	19.1663	19.9212	20.7576
ENSMUSG00000034898	1096.43	951.898	0.1881	0.00028425	0.025045	Filip1	chr9	-	79815051	79977804	4640	protein_coding	filamin_A_interacting_protein_1	969	1274	1140	1018	1189	1251	922	838	945	907	874	1072	10.9991	11.7348	11.7625	11.3044	11.913	11.3708	9.25829	9.48516	9.97133	10.6148	9.82177	11.5351
ENSMUSG00000064043	1878.86	1635.03	0.1869	0.00010472	0.014522	Trerf1	chr17	+	47140875	47361958	7045	processed_transcript	transcriptional_regulating_factor_1	1715	2228	1935	1684	1970	2203	1758	1438	1848	1404	1502	1619	12.8214	13.5164	13.1496	12.3163	13	13.1882	11.6267	10.72	12.8428	10.822	11.1169	11.4739
ENSMUSG00000030134	10052.4	8723.36	0.18679	0.00053379	0.033345	Rasgef1a	chr6	+	118066385	118091546	3236	protein_coding	RasGEF_domain_family_member_1A	9276	11891	10527	9445	10430	11073	8443	8389	10113	7350	8255	8387	150.975	157.049	155.743	150.387	149.842	144.314	121.564	136.151	153.007	123.339	133.016	129.403
ENSMUSG00000029563	1502.69	1304.45	0.18653	0.00058824	0.03517	Foxp2	chr6	+	14901349	15441977	6760	protein_coding	forkhead_box_P2	1278	1713	1481	1457	1724	1722	1223	1221	1394	1227	1187	1358	9.9572	10.8302	10.4887	11.1053	11.8563	10.7433	8.42942	9.4861	10.0961	9.85646	9.15589	10.0299
ENSMUSG00000050321	2814.95	2450.99	0.18652	9.2273e-05	0.013613	Neto1	chr18	+	86394952	86501897	3531	protein_coding	neuropilin_(NRP)_and_tolloid_(TLL)-like_1	2590	3472	2807	2674	3019	2982	2388	2213	2500	2233	2348	2628	38.6327	42.025	38.0591	39.0195	39.7488	35.6174	31.5104	32.9156	34.6642	34.3411	34.6734	37.1598
ENSMUSG00000031442	4750.12	4140.21	0.18367	0.00023261	0.022247	Mcf2l	chr8	+	12873806	13020905	6081	protein_coding	mcf.2_transforming_sequence-like	4357	5559	4793	4486	5232	5170	4302	3962	4681	3798	3572	3877	37.7369	39.0704	37.7351	38.0104	39.9992	35.8565	32.962	34.2183	37.688	33.9159	30.629	31.8322
ENSMUSG00000041444	9472.19	8230.65	0.18319	0.0011503	0.048521	Arhgap32	chr9	+	32116136	32268446	13568	protein_coding	Rho_GTPase_activating_protein_32	7937	10942	9868	9311	10901	10039	8763	7321	9199	7036	7742	8090	30.8101	34.4673	34.8199	35.3589	37.3516	31.2052	30.0923	28.3383	33.1944	28.16	29.7532	29.7699
ENSMUSG00000018451	3095.09	2694.8	0.1816	0.00097421	0.044296	6330403K07Rik	chr11	-	71031941	71033513	1494	lincRNA	RIKEN_cDNA_6330403K07_gene	3168	3477	3178	2624	3227	3626	2629	2574	3011	2214	2496	2822	111.683	99.4672	101.84	90.4964	100.417	102.36	81.9894	90.485	98.6733	80.473	87.1145	94.3087
ENSMUSG00000061751	6329.13	5525.47	0.18005	0.00056906	0.034475	Kalrn	chr16	-	33974258	34573532	8940	protein_coding	kalirin_RhoGEF_kinase	5830	7568	6825	5731	6237	7308	5527	4862	6353	4855	5332	5358	34.3466	36.1801	36.5493	33.0302	32.4337	34.4758	28.8051	28.5625	34.7921	29.49	31.0992	29.9234
ENSMUSG00000030986	1542.66	1349.57	0.18002	0.00015321	0.017983	Dhx32	chr7	-	133720942	133782726	2999	protein_coding	DEAH_(Asp-Glu-Ala-His)_box_polypeptide_32	1433	1893	1601	1391	1671	1629	1415	1219	1436	1188	1255	1378	25.1665	26.9774	25.5581	23.8984	25.9035	22.9085	21.9836	21.3474	23.4432	21.5111	21.8205	22.9413
ENSMUSG00000050821	2559.03	2243.19	0.17776	0.00017313	0.019024	Fam131a	chr16	+	20693282	20703048	2432	protein_coding	family_with_sequence_similarity_131_member_A	2392	2940	2759	2243	2538	3110	2317	2034	2459	1924	2153	2226	51.8025	51.6666	54.3127	47.5208	48.5162	53.9324	44.3895	43.9244	49.5033	42.96	46.1612	45.699
ENSMUSG00000050587	3042.1	2661.99	0.17769	0.00046499	0.03161	Lrrc4c	chr2	+	96318169	97631666	3646	protein_coding	leucine_rich_repeat_containing_4C	2843	3487	3092	3036	3115	3355	2599	2460	3027	2290	2450	2727	41.0689	40.8753	40.601	42.9045	39.7191	38.8087	33.213	35.4354	40.6476	34.1069	35.0385	37.3434
ENSMUSG00000050967	1414.12	1236.93	0.17769	0.00063687	0.036682	Creg2	chr1	-	39618406	39651182	5799	protein_coding	cellular_repressor_of_E1A-stimulated_genes_2	1305	1545	1415	1340	1591	1613	1227	1248	1360	1053	1168	1164	11.8525	11.3868	11.682	11.9061	12.7549	11.731	9.85847	11.3026	11.4822	9.86048	10.5023	10.0218
ENSMUSG00000026640	2925.85	2571.14	0.17569	8.7518e-05	0.013486	Plxna2	chr1	+	194619829	194816869	11036	protein_coding	plexin_A2	2682	3269	3114	2612	3139	3439	2561	2313	2697	2234	2443	2777	12.7997	12.6599	13.5089	12.1949	13.2232	13.1424	10.8122	11.0073	11.9649	10.9924	11.5427	12.5635
ENSMUSG00000019990	6235.18	5455.91	0.17568	0.0011546	0.048522	Pde7b	chr10	-	20398004	20725078	4137	protein_coding	phosphodiesterase_7B	5725	7283	6488	6324	6508	6424	5400	5345	5986	4658	5293	5166	72.8858	75.2403	75.0825	78.7634	73.1342	65.4897	60.8172	67.8548	70.842	61.1416	66.7134	62.3468
ENSMUSG00000020176	947.329	829.069	0.17493	0.0011696	0.04895	Grb10	chr11	-	11930508	12038683	5061	protein_coding	growth_factor_receptor_bound_protein_10	918	1014	977	901	991	1094	904	828	923	708	730	755	9.55343	8.56303	9.24213	9.1729	9.10324	9.11662	8.32243	8.59236	8.92904	7.59661	7.52113	7.44828
ENSMUSG00000028878	1525.09	1336.54	0.17445	0.00083917	0.041527	Fam76a	chr4	-	132899213	132922558	3053	protein_coding	family_with_sequence_similarity_76_member_A	1516	1690	1634	1475	1521	1637	1306	1294	1476	1158	1252	1317	26.1532	23.6584	25.6235	24.8933	23.1612	22.6139	19.9312	22.2601	23.67	20.597	21.3833	21.538
ENSMUSG00000003992	1220.71	1074.68	0.17327	6.8434e-05	0.011434	Ssbp2	chr13	+	91460283	91703429	3957	protein_coding	single-stranded_DNA_binding_protein_2	1192	1326	1239	1112	1364	1366	1094	953	1107	993	1006	1126	15.8658	14.322	14.9906	14.4796	16.0253	14.5592	12.8816	12.6487	13.6969	13.6272	13.2565	14.2075
ENSMUSG00000038446	914.279	804.229	0.17303	0.00016529	0.018599	Cdc40	chr10	-	40831626	40883143	3361	protein_coding	cell_division_cycle_40	889	1048	877	889	981	1006	817	697	810	758	767	849	13.9311	13.3266	12.4924	13.6286	13.5693	12.6236	11.3259	10.8914	11.7993	12.2468	11.8994	12.612
ENSMUSG00000030557	4481.95	3950.62	0.17256	3.8996e-05	0.0096291	Mef2a	chr7	-	67231163	67372858	5538	protein_coding	myocyte_enhancer_factor_2A	4266	5036	4509	4403	4771	4891	4127	3858	4218	3352	3662	3871	40.5715	38.865	38.9799	40.9651	40.0511	37.2475	34.7216	36.5871	37.2901	32.8681	34.4796	34.8992
ENSMUSG00000055067	850.928	749.061	0.17171	0.00036407	0.028108	Smyd3	chr1	-	178951960	179518041	6871	protein_coding	SET_and_MYND_domain_containing_3	768	964	881	830	853	1009	749	682	821	687	710	725	5.887	5.9963	6.1386	6.2241	5.77148	6.19333	5.07902	5.21294	5.85009	5.4295	5.38809	5.26821
ENSMUSG00000051351	1450.45	1277.22	0.17142	0.00033905	0.027182	Zfp46	chr4	+	136284683	136293942	4639	protein_coding	zinc_finger_protein_46	1315	1729	1561	1351	1448	1642	1381	1171	1287	1296	1124	1201	14.9298	15.9293	16.1099	15.0055	14.5112	14.928	13.8703	13.2572	13.5829	15.1706	12.6339	12.926
ENSMUSG00000063358	12344.9	10888.5	0.16913	0.00036004	0.028108	Mapk1	chr16	+	16983382	17047453	5099	protein_coding	mitogen-activated_protein_kinase_1	11834	13831	12671	11727	13754	12934	10995	10119	12019	9503	9916	11082	122.236	115.93	118.971	118.5	125.401	106.979	100.468	104.225	115.405	101.204	101.402	108.512
ENSMUSG00000026113	4537.68	4014.1	0.16729	0.0001001	0.014197	Inpp4a	chr1	+	37299865	37410736	5689	protein_coding	inositol_polyphosphate-4-phosphatase_type_I	4101	5074	4616	4311	5073	5097	4277	3759	4389	3471	3659	3919	37.9671	38.1189	38.8457	39.0445	41.456	37.786	35.0285	34.702	37.7719	33.1315	33.5369	34.3942
ENSMUSG00000013833	2012.32	1777.84	0.16636	0.00066217	0.037178	Med16	chr10	-	79894708	79908923	3197	protein_coding	mediator_complex_subunit_16	1765	2339	2225	1846	1985	2405	1854	1591	1912	1658	1569	1809	29.0774	31.269	33.3197	29.7514	28.8653	31.7267	27.02	26.1364	29.2809	28.1621	25.5904	28.2515
ENSMUSG00000022490	2496.54	2208.2	0.16549	0.00055071	0.034248	Ppp1r1a	chr15	-	103530279	103537992	1295	protein_coding	protein_phosphatase_1_regulatory_(inhibitor)_subunit_1A	2317	2759	2732	2275	2462	3027	2135	2164	2350	2053	2018	2161	94.2344	91.0559	101.001	90.5169	88.3846	98.5815	76.815	87.7619	88.8459	86.0879	81.2546	83.3164
ENSMUSG00000019726	1154.22	1021.84	0.16503	0.00024504	0.023117	Lyst	chr13	+	13590409	13777440	11806	protein_coding	lysosomal_trafficking_regulator	1090	1286	1105	1140	1295	1265	1059	938	1045	951	1003	970	4.86269	4.65548	4.48098	4.97531	5.09947	4.51898	4.17937	4.17272	4.33364	4.37422	4.42991	4.10218
ENSMUSG00000027799	5649.9	5001.03	0.16277	0.001178	0.04895	Nbea	chr3	-	55625205	56183701	10976	protein_coding	neurobeachin	5231	6439	5475	5635	6354	6011	5176	4806	5414	4276	4396	5172	25.1012	25.0727	23.8811	26.4526	26.913	23.097	21.9719	22.9963	24.1498	21.1552	20.8838	23.5266
ENSMUSG00000001056	1008.8	898.463	0.15806	0.00019041	0.020286	Nhp2	chr11	+	51619735	51623714	1042	protein_coding	NHP2_ribonucleoprotein	939	1108	1040	953	1047	1201	938	829	920	791	818	957	47.4625	45.4462	47.7836	47.1241	46.713	48.6103	41.9424	41.7836	43.2274	41.2223	40.9338	45.8553
ENSMUSG00000031932	2071.88	1846.43	0.15775	0.00016228	0.018446	Gpr83	chr9	+	14860210	14870789	4258	protein_coding	G_protein-coupled_receptor_83	2003	2487	2220	1872	2062	2266	1909	1730	1908	1657	1712	1872	24.7758	24.963	24.9609	22.6526	22.5134	22.4443	20.889	21.3383	21.9388	21.132	20.965	21.9506
ENSMUSG00000093904	9677.73	8619.95	0.15674	0.00059275	0.03517	Tomm20	chr8	-	126930664	126945921	4986	protein_coding	translocase_of_outer_mitochondrial_membrane_20_homolog_(yeast)	9220	10631	10384	9285	10474	10133	8721	7936	9164	7502	8114	8934	97.3939	91.1272	99.7071	95.9506	97.6605	85.7114	81.4952	83.5926	89.9854	81.7048	84.8553	89.4621
ENSMUSG00000001156	1246.78	1109.87	0.15656	0.0011414	0.048408	Mxd1	chr6	-	86647044	86669159	4662	protein_coding	MAX_dimerization_protein_1	1126	1437	1359	1146	1377	1319	1121	1060	1139	1035	1053	1069	12.7209	13.1738	13.956	12.6657	13.7316	11.9323	11.2034	11.9413	11.9616	12.0557	11.7775	11.4486
ENSMUSG00000025264	970.749	864.096	0.15623	0.0012109	0.049683	Tsr2	chrX	-	151087094	151096543	3804	protein_coding	TSR2_20S_rRNA_accumulation	967	1095	979	889	984	1135	869	786	898	719	873	904	13.3887	12.3027	12.3213	12.0415	12.0258	12.5837	10.6438	10.8518	11.5578	10.2639	11.9666	11.8652
ENSMUSG00000041852	3376.67	3013.5	0.15521	0.00028895	0.025045	Tcf20	chr15	-	82808629	82912134	7347	protein_coding	transcription_factor_20	3221	3958	3359	3207	3577	3709	3146	2809	3288	2595	2680	3106	23.0905	23.0246	21.8884	22.4909	22.6343	21.2912	19.9511	20.0798	21.911	19.1801	19.0205	21.1075
ENSMUSG00000019831	4898.88	4378.81	0.1538	0.00021187	0.020838	Wasf1	chr10	+	40883475	40938570	2719	protein_coding	WAS_protein_family_member_1	4665	5710	5016	4673	4974	5473	4370	4037	4818	3863	4044	4451	90.364	89.7538	88.3206	88.5533	85.0462	84.8924	74.8842	77.9773	86.7555	77.1505	77.553	81.7323
ENSMUSG00000015501	3878.8	3461.01	0.15335	0.0011407	0.048408	Hivep2	chr10	+	13966075	14151374	9846	protein_coding	human_immunodeficiency_virus_type_I_enhancer_binding_protein_2	3748	4270	4142	3854	3964	4106	3696	3361	3642	2929	3297	3304	20.049	18.5351	20.1402	20.1683	18.7168	17.5878	17.49	17.9278	18.11	16.1541	17.4605	16.7543
ENSMUSG00000068284	1131.72	1011.58	0.15203	0.00085382	0.041693	Gm608	chr16	+	44173246	44227465	12708	protein_coding	predicted_gene_608	1075	1299	1067	1088	1231	1293	1027	904	1111	915	962	991	4.45538	4.36876	4.01977	4.41133	4.50339	4.29115	3.7654	3.73603	4.28032	3.90991	3.94725	3.89352
ENSMUSG00000025867	47927.6	42833.1	0.152	0.0010271	0.045948	Cplx2	chr13	+	54371349	54383917	4928	protein_coding	complexin_2	43880	56630	49458	44725	51594	52436	43397	40362	48103	36719	40027	41674	468.974	491.136	480.485	467.625	486.729	448.757	410.305	430.151	477.904	404.616	423.525	422.221
ENSMUSG00000020297	21127.7	18888	0.15159	0.0010514	0.046734	Nsg2	chr11	+	32000463	32059202	2239	protein_coding	neuron_specific_gene_family_member_2	19165	24842	22228	19435	22252	23861	18879	17327	21405	16737	17110	18913	450.825	474.197	475.291	447.248	462.033	449.456	392.865	406.432	468.059	405.926	398.467	421.747
ENSMUSG00000035847	6378.85	5715.64	0.1508	0.00020489	0.020741	Ids	chrX	-	70343069	70365084	4972	protein_coding	iduronate_2-sulfatase	6027	7103	6522	6174	6421	7486	5834	5271	5976	4779	5660	5882	63.8445	61.0572	62.8005	63.9814	60.0385	63.4997	54.6705	55.6776	58.8463	52.195	59.3583	59.0662
ENSMUSG00000033565	5005.62	4492.14	0.14835	0.00028262	0.025045	Rbfox2	chr15	-	77078990	77307053	7031	protein_coding	RNA_binding_protein_fox-1_homolog_(C._elegans)_2	4723	5636	5182	4707	5266	5663	5119	4264	4719	3827	3961	4410	35.3797	34.2594	35.2853	34.4941	34.8195	33.969	33.9224	31.8507	32.8604	29.5573	29.3754	31.316
ENSMUSG00000006373	5190.87	4663.43	0.1458	0.00094985	0.043549	Pgrmc1	chrX	+	36598206	36606079	1857	protein_coding	progesterone_receptor_membrane_component_1	5062	5962	5539	4701	5196	5879	4722	4363	5145	4061	4251	4711	143.57	137.216	142.802	130.436	130.082	133.519	118.476	123.393	135.648	118.753	119.365	126.662
ENSMUSG00000009394	5183.99	4668.2	0.14417	0.0002839	0.025045	Syn2	chr6	+	115134902	115282626	3854	protein_coding	synapsin_II	5164	5719	5324	4590	5441	6070	5043	4100	5009	4092	4330	4741	70.5712	63.4212	66.1363	61.3648	65.6335	66.4247	60.967	55.8716	63.6325	57.6563	58.5831	61.4191
ENSMUSG00000038984	1185.68	1068.5	0.14238	0.00093018	0.042999	Tspyl5	chr15	-	33683876	33687883	4008	protein_coding	testis-specific_protein_Y-encoded-like_5	1087	1400	1232	1115	1244	1312	1056	974	1113	972	1036	1087	14.2842	14.9288	14.7162	14.3339	14.4295	13.8057	12.2759	12.7629	13.5959	13.1693	13.4781	13.5409
ENSMUSG00000062232	4209.86	3801.59	0.14034	0.00051012	0.032879	Rapgef2	chr3	-	79062516	79181340	6573	protein_coding	Rap_guanine_nucleotide_exchange_factor_(GEF)_2	3816	4986	4435	4007	4255	4746	3839	3676	3931	3318	3515	3926	30.5772	32.4201	32.3031	31.4104	30.095	30.4521	27.2127	29.3718	29.2805	27.4117	27.8842	29.8217
ENSMUSG00000020265	3765.86	3411.36	0.13745	0.00014044	0.017235	Sumo3	chr10	+	77606097	77641543	2630	protein_coding	SMT3_suppressor_of_mif_two_3_homolog_3_(yeast)	3571	4222	3805	3524	3970	4378	3370	3193	3592	3191	3057	3514	71.5134	68.6102	69.2648	69.0396	70.1767	70.2058	59.7024	63.762	66.8683	65.8861	60.6089	66.7101
ENSMUSG00000004936	6723.84	6097.77	0.13524	0.00036909	0.028108	Map2k1	chr9	-	64185770	64253631	2436	protein_coding	mitogen-activated_protein_kinase_kinase_1	6212	8032	6976	6175	6982	7564	6231	5530	6542	5423	5674	6237	134.31	140.92	137.102	130.61	133.248	130.956	119.179	119.225	131.484	120.889	121.453	127.833
ENSMUSG00000025314	2240	2032.4	0.13491	0.00032517	0.027166	Ptprj	chr2	-	90429754	90580647	7634	protein_coding	protein_tyrosine_phosphatase_receptor_type_J	2154	2480	2161	2054	2407	2720	2128	1955	2139	1813	1855	1985	14.861	13.8843	13.5524	13.8633	14.6583	15.0269	12.9879	13.4497	13.7182	12.8964	12.6703	12.9824
ENSMUSG00000053580	3122	2833.35	0.13464	0.00016764	0.018599	Tanc2	chr11	+	105589986	105929304	11855	protein_coding	tetratricopeptide_repeat_ankyrin_repeat_and_coiled-coil_containing_2	2959	3437	3154	3015	3348	3517	2909	2617	2859	2493	2852	2817	13.1461	12.3909	12.7372	13.104	13.1293	12.5119	11.433	11.5937	11.8073	11.4194	12.5442	11.864
ENSMUSG00000037605	1837	1694.07	0.11274	0.0009245	0.04288	Lphn3	chr5	+	81020138	81825133	6793	protein_coding	latrophilin_3	1716	2074	1841	1747	1970	2098	1768	1580	1768	1509	1575	1700	13.3048	13.0489	12.975	13.251	13.4823	13.0256	12.1266	12.2156	12.7427	12.0629	12.0897	12.4949
ENSMUSG00000038486	9906.46	10819.6	-0.12215	0.0011184	0.04787	Sv2a	chr3	+	96181151	96195521	4334	protein_coding	synaptic_vesicle_glycoprotein_2_a	9336	10795	10193	9345	10346	11709	12204	10394	9755	9961	10393	10522	113.455	106.453	112.597	111.099	110.979	113.942	131.199	125.954	110.199	124.806	125.04	121.215
ENSMUSG00000026509	1846.61	2030.48	-0.13071	0.00065511	0.036931	Capn2	chr1	-	182467256	182517495	3200	protein_coding	calpain_2	1692	2068	1900	1665	2024	2174	2199	1938	1875	1878	1987	1981	27.8486	27.6202	28.4261	26.8091	29.4049	28.6525	32.0179	31.807	28.6874	31.869	32.3776	30.9086
ENSMUSG00000024966	3067.55	3384.32	-0.13519	0.00084144	0.041527	Stip1	chr19	-	7020696	7040026	2173	protein_coding	stress-induced_phosphoprotein_1	3216	3445	3139	2686	3103	3514	3557	3153	3300	3076	3371	3306	77.9488	67.7572	69.1584	63.689	66.3866	68.2016	76.2679	76.2049	74.3522	76.8687	80.8901	75.9606
ENSMUSG00000070880	12398	13749.4	-0.14229	0.0004511	0.031105	Gad1	chr2	+	70553072	70602014	3601	protein_coding	glutamate_decarboxylase_1	12093	13858	12700	11880	13137	13423	14487	13695	12356	12728	13179	13801	176.874	164.476	168.847	169.985	169.602	157.21	187.445	199.737	167.994	191.938	190.834	191.352
ENSMUSG00000024644	1016.4	1141.43	-0.15806	0.00030992	0.026207	Cndp2	chr18	-	84667470	84685633	2088	protein_coding	CNDP_dipeptidase_2_(metallopeptidase_M20_family)	993	1142	1037	972	1021	1162	1188	1120	1026	1089	1102	1134	25.0479	23.3755	23.7773	23.9858	22.7328	23.4708	26.5096	28.1713	24.0578	28.3218	27.5199	27.1161
ENSMUSG00000037111	3048.6	3423.95	-0.15839	0.000286	0.025045	Setd7	chr3	-	51515319	51560878	7410	protein_coding	SET_domain_containing_(lysine_methyltransferase)_7	2817	3607	2856	2961	3268	3506	3944	3121	3196	2989	3395	3388	20.0227	20.8043	18.4524	20.5891	20.5032	19.9548	24.7991	22.1205	21.1168	21.9044	23.8901	22.8281
ENSMUSG00000022568	1137.32	1291.13	-0.16844	0.00083476	0.041527	Scrib	chr15	-	76047158	76069784	5599	protein_coding	scribbled_homolog_(Drosophila)	997	1326	1137	1045	1187	1421	1486	1205	1172	1268	1215	1199	9.3786	10.1218	9.72218	9.61665	9.85595	10.7038	12.3659	11.303	10.2484	12.2979	11.3152	10.6919
ENSMUSG00000038534	543.434	621.749	-0.17694	0.0011015	0.047525	Osbpl7	chr11	+	97050628	97068904	3771	protein_coding	oxysterol_binding_protein-like_7	516	602	552	499	544	679	705	548	548	572	621	642	7.20686	6.82285	7.00803	6.81808	6.70658	7.59392	8.71065	7.63208	7.11481	8.23687	8.5868	8.5001
ENSMUSG00000002812	1111.14	1274.69	-0.18248	0.00033909	0.027182	Flii	chr11	-	60714123	60727263	4060	protein_coding	flightless_I_homolog_(Drosophila)	1044	1269	1043	1029	1162	1396	1427	1126	1141	1263	1149	1347	13.5434	13.3586	12.2991	13.0589	13.3057	14.5015	16.3763	14.5657	13.7594	16.8927	14.7567	16.5648
ENSMUSG00000038264	5352.88	6160.46	-0.18313	0.0012013	0.049582	Sema7a	chr9	+	57940113	57962864	3296	protein_coding	sema_domain_immunoglobulin_domain_(Ig)_and_GPI_membrane_anchor_(semaphorin)_7A	4903	6140	5500	5410	5558	5782	6380	6669	5679	5296	6234	5663	78.348	79.6172	79.8894	84.5723	78.3953	73.985	90.1885	106.265	84.3576	87.2537	98.6225	85.7837
ENSMUSG00000025137	1696.19	1950.93	-0.18502	0.00037835	0.028108	Pcyt2	chr11	-	120610087	120617936	1881	protein_coding	phosphate_cytidylyltransferase_2_ethanolamine	1543	2062	1644	1572	1653	2138	2214	1811	1838	1961	1809	1764	43.2046	46.8518	41.8434	43.0608	40.8547	47.9371	54.8412	50.5648	47.8406	56.6124	50.1471	46.8226
ENSMUSG00000029098	429.065	494.878	-0.18663	0.00074174	0.039629	Acox3	chr5	+	35583040	35613801	3976	protein_coding	acyl-Coenzyme_A_oxidase_3_pristanoyl	390	483	435	424	435	507	527	449	434	494	475	510	5.1662	5.19191	5.23789	5.49462	5.08629	5.37792	6.17564	5.93087	5.3442	6.74689	6.22936	6.40426
ENSMUSG00000041073	1495.25	1728.01	-0.18863	0.0007432	0.039629	Nacad	chr11	-	6597823	6606053	4892	protein_coding	NAC_alpha_domain_containing	1236	1730	1509	1418	1600	1858	2027	1672	1504	1645	1583	1672	13.3072	15.1142	14.7678	14.9351	15.2052	16.0181	19.3057	17.9502	15.0522	18.2601	16.8729	17.0646
ENSMUSG00000026858	1365.57	1571.47	-0.18937	7.6589e-05	0.01235	Fam73b	chr2	+	30364233	30385521	3586	protein_coding	family_with_sequence_similarity_73_member_B	1226	1543	1348	1349	1443	1604	1878	1496	1438	1442	1417	1526	18.0067	18.39	17.9967	19.3829	18.7074	18.8646	24.4008	21.9099	19.6331	21.8362	20.6042	21.2466
ENSMUSG00000038178	1921.35	2234.81	-0.19671	0.0004869	0.03262	Slc43a2	chr11	+	75531694	75577575	7145	protein_coding	solute_carrier_family_43_member_2	1683	2257	1960	1748	2070	2289	2492	2431	1959	1982	2040	2146	12.4061	13.5007	13.1331	12.6054	13.4687	13.5113	16.2504	17.869	13.4237	15.0634	14.8876	14.9959
ENSMUSG00000052928	1077.22	1256.49	-0.19731	0.0010679	0.046745	Ctif	chr18	-	75431224	75697696	6173	protein_coding	CBP80/20-dependent_translation_initiation_factor	959	1257	1070	979	1209	1254	1578	1164	1058	1113	1193	1255	8.1823	8.70292	8.29853	8.17155	9.10518	8.5675	11.9105	9.9032	8.39129	9.79088	10.0772	10.1506
ENSMUSG00000021194	2273.84	2653.5	-0.19779	0.0010896	0.047369	Chga	chr12	+	102554969	102565027	1882	protein_coding	chromogranin_A	2383	2378	2334	1981	2362	2721	3169	2529	2174	2363	2586	2704	66.6895	54.003	59.3738	54.2354	58.347	60.9764	78.455	70.5745	56.5561	68.1816	71.6482	71.7352
ENSMUSG00000037010	712.673	833.363	-0.20116	0.0006958	0.038597	Apln	chrX	-	48025146	48034853	3149	protein_coding	apelin	712	763	746	632	723	866	893	835	750	703	899	784	11.9086	10.3557	11.3417	10.341	10.6739	11.5984	13.2129	13.9262	11.6608	12.1229	14.8862	12.4305
ENSMUSG00000045980	407.861	477.369	-0.20155	0.00085147	0.041693	Tmem104	chr11	+	115187487	115247023	4564	protein_coding	transmembrane_protein_104	370	449	435	382	422	485	509	449	436	386	505	505	4.26982	4.20462	4.56307	4.31257	4.29858	4.48176	5.19625	5.16677	4.67714	4.59266	5.76955	5.52448
ENSMUSG00000090100	886.708	1039.47	-0.20191	0.0010685	0.046745	Ttbk2	chr2	-	120732816	120850604	11152	protein_coding	tau_tubulin_kinase_2	794	988	768	903	1009	1069	1123	1086	911	957	1002	986	3.74991	3.78643	3.29702	4.17208	4.20627	4.04276	4.69186	5.11441	3.99949	4.65996	4.68502	4.41438
ENSMUSG00000059447	921.024	1079.83	-0.20434	0.00064494	0.036807	Hadhb	chr5	+	30155248	30184593	4388	protein_coding	hydroxyacyl-Coenzyme_A_dehydrogenase/3-ketoacyl-Coenzyme_A_thiolase/enoyl-Coenzyme_A_hydratase_(trifunctional_protein)_beta_subunit	973	972	857	846	954	1135	1148	1032	910	1016	1001	1200	11.6788	9.46729	9.35035	9.93395	10.1074	10.9089	12.1897	12.3518	10.1535	12.5733	11.895	13.654
ENSMUSG00000034570	2381.17	2792.25	-0.20625	0.00037252	0.028108	Inpp5j	chr11	-	3494375	3504821	3433	protein_coding	inositol_polyphosphate_5-phosphatase_J	1988	2787	2579	2195	2597	2722	3390	2708	2740	2544	2517	2443	30.4997	34.6968	35.9659	32.9442	35.1687	33.4401	46.0091	41.428	39.0766	40.2408	38.2301	35.53
ENSMUSG00000030956	929.852	1094.89	-0.2079	0.00076185	0.040003	Fam53b	chr7	-	132712082	132813886	5465	protein_coding	family_with_sequence_similarity_53_member_B	841	1021	869	950	958	1160	1267	1044	882	1032	1030	1146	8.10511	7.98475	7.61278	8.95677	8.14955	8.95201	10.802	10.033	7.90165	10.2545	9.82751	10.4698
ENSMUSG00000030357	2041.5	2381.47	-0.21059	4.0433e-07	0.0007009	Fkbp4	chr6	-	128429735	128438677	2678	protein_coding	FK506_binding_protein_4	1894	2450	2070	1831	2089	2420	2623	2273	2135	2235	2321	2322	37.2497	39.1004	37.0061	35.2286	36.2649	38.1116	45.6358	44.5767	39.0325	45.32	45.1919	43.2909
ENSMUSG00000024219	805.535	947.127	-0.21465	4.0189e-05	0.0096291	Anks1	chr17	+	27909340	28062600	6844	protein_coding	ankyrin_repeat_and_SAM_domain_containing_1	738	851	804	754	866	1014	1088	891	935	911	790	926	5.67936	5.31429	5.62419	5.67648	5.88256	6.24857	7.40691	6.83733	6.68869	7.22822	6.01885	6.75533
ENSMUSG00000027200	1447.6	1722.36	-0.21581	0.0011406	0.048408	Sema6d	chr2	+	124089969	124667770	6444	protein_coding	sema_domain_transmembrane_domain_(TM)_and_cytoplasmic_domain_(semaphorin)_6D	1519	1562	1254	1412	1528	1735	1918	1712	1347	1583	1669	1831	12.4152	10.3598	9.31656	11.2901	11.0237	11.3552	13.8679	13.953	10.2341	13.3398	13.5051	14.1866
ENSMUSG00000044224	237.922	282.896	-0.21591	0.0012226	0.049869	Dnajc21	chr15	-	10446756	10470516	2753	protein_coding	DnaJ_(Hsp40)_homolog_subfamily_C_member_21	234	256	230	238	243	279	298	271	274	220	289	302	4.47675	3.97429	3.99977	4.4544	4.10354	4.27416	5.04345	5.1699	4.87286	4.3395	5.47379	5.47704
ENSMUSG00000029304	82.1356	319.152	-0.22223	0.00044915	0.031105	Spp1	chr5	+	104435118	104441050	1507	protein_coding	secreted_phosphoprotein_1	113	32	65	87	95	113	387	270	35	308	440	422	3.94928	0.907534	2.06497	2.97457	2.93068	3.16241	11.9651	9.40956	1.13709	11.0984	15.2242	13.9812
ENSMUSG00000064329	2255.14	2698.92	-0.22259	0.00088176	0.041997	Scn1a	chr2	-	66270781	66440840	8386	protein_coding	sodium_channel_voltage-gated_type_I_alpha	2324	2411	2078	2336	2460	2375	3294	2569	2170	2459	2463	2846	14.596	12.2876	11.8633	14.3528	13.6376	11.9443	18.3015	16.089	12.6691	15.9231	15.3146	16.9444
ENSMUSG00000025790	878.972	1053.88	-0.22308	0.0009639	0.043971	Slco3a1	chr7	-	74275419	74554780	4589	protein_coding	solute_carrier_organic_anion_transporter_family_member_3a1	771	982	831	821	1002	1086	1158	977	804	1065	1007	1142	8.8489	9.14575	8.66955	9.21814	10.151	9.98078	11.7573	11.1814	8.57783	12.6024	11.4422	12.4249
ENSMUSG00000021552	240.376	286.99	-0.22368	0.00052023	0.033247	Gkap1	chr13	-	58233351	58274188	1518	protein_coding	G_kinase_anchoring_protein_1	240	263	229	226	267	271	330	266	252	278	262	290	8.32708	7.40474	7.22233	7.67105	8.17707	7.52922	10.1288	9.20298	8.12771	9.9448	8.99966	9.53831
ENSMUSG00000027784	1609.75	1918.25	-0.22494	0.00019456	0.020286	Ppm1l	chr3	+	69316861	69560802	9417	protein_coding	protein_phosphatase_1_(formerly_2C)-like	1557	1738	1647	1564	1670	1837	2262	1758	1513	1753	1908	2027	8.70822	7.88793	8.37326	8.55741	8.24446	8.22715	11.1917	9.80449	7.86622	10.1086	10.5648	10.747
ENSMUSG00000045034	421.959	504.956	-0.22628	0.00048465	0.03262	Ankrd34b	chr13	+	92425896	92441658	4013	protein_coding	ankyrin_repeat_domain_34B	469	428	446	386	450	435	507	463	463	503	493	516	6.15541	4.55828	5.32083	4.95606	5.21317	4.57165	5.88649	6.05941	5.64874	6.80647	6.40581	6.41987
ENSMUSG00000044788	1245.18	1487.47	-0.2275	0.00015599	0.018027	Fads6	chr11	-	115279622	115297663	4951	protein_coding	fatty_acid_desaturase_domain_family_member_6	1096	1412	1135	1181	1398	1563	1728	1466	1259	1453	1397	1386	11.6593	12.189	10.9753	12.2907	13.1272	13.3143	16.2618	15.5511	12.4501	15.9366	14.713	13.9771
ENSMUSG00000031661	554.159	669.515	-0.22818	0.0011028	0.047525	Nkd1	chr8	+	88521344	88594887	4314	protein_coding	naked_cuticle_1_homolog_(Drosophila)	474	661	516	527	550	745	732	673	527	666	616	693	5.78697	6.54858	5.72642	6.29432	5.92708	7.28331	7.90586	8.1932	5.98095	8.38334	7.44555	8.02045
ENSMUSG00000064179	47.4471	158.233	-0.22893	0.00060471	0.035686	Tnnt1	chr7	-	4504570	4516382	1059	protein_coding	troponin_T1_skeletal_slow	59	45	45	61	43	37	405	99	38	126	192	83	2.93433	1.81611	2.03437	2.96792	1.88769	1.47353	17.8187	4.90973	1.75682	6.46097	9.4537	3.91316
ENSMUSG00000032724	408.998	492.683	-0.22947	0.00062794	0.036682	Abtb2	chr2	+	103566310	103718423	4558	protein_coding	ankyrin_repeat_and_BTB_(POZ)_domain_containing_2	367	487	379	377	465	481	594	462	393	476	456	501	4.24077	4.56647	3.98087	4.26172	4.74282	4.45065	6.07198	5.32337	4.22141	5.67095	5.21659	5.48793
ENSMUSG00000021959	501.257	605.36	-0.22997	0.00090028	0.041997	Lats2	chr14	-	57642077	57758388	5191	protein_coding	large_tumor_suppressor_2	490	532	486	451	512	660	721	483	503	595	591	651	4.97162	4.38013	4.48228	4.47655	4.5854	5.36223	6.47146	4.88669	4.74413	6.22428	5.93653	6.26146
ENSMUSG00000028445	734.601	888.947	-0.23025	0.001111	0.047703	Enho	chr4	-	41638144	41640324	1269	protein_coding	energy_homeostasis_associated	617	807	779	673	739	983	1173	780	766	820	826	848	25.6081	27.1793	29.3893	27.3257	27.0733	32.6697	43.068	32.2813	29.5533	35.0893	33.9402	33.3641
ENSMUSG00000024985	100.462	285.106	-0.2304	0.0010618	0.046745	Tcf7l2	chr19	+	55741810	55933654	4126	protein_coding	transcription_factor_7_like_2_T_cell_specific_HMG_box	85	98	85	128	89	140	754	200	74	245	253	177	1.08503	1.01513	0.986287	1.59845	1.00281	1.43104	8.51452	2.54577	0.878096	3.22448	3.19733	2.14185
ENSMUSG00000025880	1076.29	1290.24	-0.23345	8.0619e-05	0.012851	Smad7	chr18	+	75367529	75395935	4278	protein_coding	SMAD_family_member_7	945	1213	1020	1072	1156	1311	1560	1262	1095	1229	1176	1224	11.6344	12.1184	11.4149	12.9114	12.5625	12.9245	16.9903	15.4931	12.5318	15.6003	14.3339	14.2852
ENSMUSG00000048385	3756.25	4573.8	-0.2364	0.0009515	0.043549	Scrt1	chr15	-	76516203	76522129	4010	protein_coding	scratch_homolog_1_zinc_finger_protein_(Drosophila)	3079	4125	3832	3676	4105	4641	6182	4279	3678	4122	4181	4383	40.4407	43.9648	45.7504	47.2334	47.5913	48.8112	71.8294	56.0424	44.9063	55.8196	54.3666	54.5723
ENSMUSG00000033615	11821.1	14300.4	-0.23679	0.00033226	0.027182	Cplx1	chr5	-	108518554	108550024	2189	protein_coding	complexin_1	10419	12844	12128	11150	12341	14939	17171	12669	10920	13519	14580	14790	250.688	250.773	265.251	262.45	262.098	287.825	365.483	303.959	244.24	335.368	347.303	337.34
ENSMUSG00000028876	450.365	548.444	-0.2371	0.00078223	0.040427	Epha10	chr4	+	124880899	124917800	4660	protein_coding	Eph_receptor_A10	429	514	481	355	468	572	657	588	464	485	507	505	4.84869	4.71415	4.94166	3.92519	4.66894	5.17682	6.56897	6.6269	4.87497	5.6517	5.67307	5.41067
ENSMUSG00000038648	364.603	442.098	-0.23827	0.00037814	0.028108	Creb3l2	chr6	-	37327255	37442146	7082	protein_coding	cAMP_responsive_element_binding_protein_3-like_2	330	392	338	362	411	440	521	422	355	432	416	438	2.45421	2.36568	2.28494	2.63373	2.69801	2.62029	3.42768	3.1295	2.45421	3.31246	3.06291	3.0879
ENSMUSG00000041046	90.6162	388.751	-0.24057	0.00016763	0.018599	Ramp3	chr11	+	6658521	6677475	1333	protein_coding	receptor_(calcitonin)_activity_modifying_protein_3	63	85	84	135	53	144	745	366	44	450	366	316	2.48922	2.7253	3.01691	5.21821	1.84843	4.55601	26.0402	14.4201	1.61608	18.3318	14.3168	11.8359
ENSMUSG00000021948	287.146	1489.93	-0.24074	9.1172e-05	0.013613	Prkcd	chr14	-	30595356	30626210	2851	protein_coding	protein_kinase_C_delta	453	319	341	164	178	326	4255	810	291	1172	1497	911	8.36862	4.78211	5.72626	2.96391	2.90256	4.82251	69.5377	14.9213	4.9973	22.323	27.3792	15.9539
ENSMUSG00000027695	195.527	239.952	-0.24207	0.0010305	0.04595	Pld1	chr3	+	27938695	28133362	4849	protein_coding	phospholipase_D1	190	214	189	186	209	230	256	213	192	236	222	283	2.06374	1.8862	1.86605	1.97642	2.00379	2.00045	2.45983	2.30699	1.9386	2.64291	2.38725	2.91393
ENSMUSG00000038695	1900.42	2286.6	-0.24253	9.9033e-06	0.0041618	Josd2	chr7	+	44467980	44471652	1128	protein_coding	Josephin_domain_containing_2	1745	2250	1779	1846	1976	2267	2626	2079	1942	2318	2236	2155	81.4778	85.251	75.5058	84.322	81.4397	84.7608	108.468	96.7975	84.2907	111.591	103.362	95.3858
ENSMUSG00000022438	437.093	536.802	-0.24333	0.00087854	0.041997	Parvb	chr15	+	84232043	84315688	3784	protein_coding	parvin_beta	403	468	460	376	437	591	650	469	419	496	524	585	5.60928	5.28592	5.81996	5.11982	5.36894	6.58702	8.0035	6.50939	5.42129	7.11793	7.22066	7.71881
ENSMUSG00000001334	1851.38	2235.11	-0.24337	3.1904e-05	0.0085086	Fndc5	chr4	+	129136999	129144593	2763	protein_coding	fibronectin_type_III_domain_containing_5	1718	2131	1732	1834	1950	2178	2616	2230	1798	2106	2083	2230	32.7488	32.9631	30.011	34.2008	32.8104	33.2453	44.1138	42.388	31.8602	41.3905	39.3102	40.2967
ENSMUSG00000022096	1000.08	1214.11	-0.24547	8.3303e-05	0.013128	Hr	chr14	+	70552212	70573548	5607	protein_coding	hairless	842	1116	1011	968	1069	1241	1388	1229	1025	1114	1245	1087	7.90924	8.50667	8.63245	8.89535	8.86351	9.33456	11.5339	11.5117	8.9502	10.7889	11.578	9.67931
ENSMUSG00000038605	267.999	327.093	-0.24636	0.00028771	0.025045	Samd10	chr2	-	181595218	181599212	2164	protein_coding	sterile_alpha_motif_domain_containing_10	254	311	283	252	254	317	412	296	307	265	321	317	6.18201	6.14227	6.26099	6.00014	5.45676	6.1781	8.8707	7.18378	6.94577	6.64985	7.73471	7.31387
ENSMUSG00000026932	2940.53	3631.83	-0.24775	0.00089081	0.041997	Nacc2	chr2	-	26055535	26123220	6675	protein_coding	nucleus_accumbens_associated_2_BEN_and_BTB_(POZ)_domain_containing	2697	3189	2881	2828	3038	3719	4637	3288	2548	3500	3561	3727	21.2805	20.4188	20.6636	21.8296	21.159	23.4978	32.3671	25.8702	18.6891	28.4734	27.8174	27.8775
ENSMUSG00000040035	3040.3	3731.38	-0.24866	0.00037552	0.028108	Disp2	chr2	+	118779719	118811293	6626	protein_coding	dispatched_homolog_2_(Drosophila)	2901	3217	3291	2720	2977	3864	4869	3494	2908	3335	3522	3741	23.0595	20.7504	23.7788	21.1512	20.8875	24.5945	34.2378	27.6943	21.4873	27.3317	27.7162	28.1891
ENSMUSG00000033208	2016.11	2478.07	-0.24871	0.00045308	0.031105	S100b	chr10	+	76253853	76261159	1484	protein_coding	S100_protein_beta_polypeptide_neural	2112	1962	1876	1930	2116	2548	2714	2515	1872	2476	2421	2453	74.9572	56.5055	60.5219	67.0103	66.2888	72.4133	85.2106	89.0067	61.7606	90.6024	85.0663	82.5295
ENSMUSG00000050192	880.187	1061.8	-0.2489	2.5033e-06	0.0020275	Eif5a2	chr3	+	28781311	28798846	4992	protein_coding	eukaryotic_translation_initiation_factor_5A2	859	928	860	846	962	1022	1246	978	919	966	1044	1058	9.06299	7.9451	8.24779	8.732	8.95899	8.63434	11.6295	10.2892	9.01323	10.5081	10.9049	10.5817
ENSMUSG00000001995	660.933	815.805	-0.25071	0.00052944	0.033293	Sipa1l2	chr8	-	125418063	125492710	6365	protein_coding	signal-induced_proliferation-associated_1_like_2	585	716	688	597	644	907	999	768	629	801	773	801	4.84073	4.80774	5.17492	4.83275	4.70377	6.00982	7.31282	6.33697	4.83829	6.83372	6.33253	6.28318
ENSMUSG00000000552	1867.5	2260.54	-0.25148	3.1464e-06	0.0020481	Zfp385a	chr15	-	103313895	103340086	2291	protein_coding	zinc_finger_protein_385A	1619	2159	1965	1762	1942	2211	2710	2265	2038	2013	2127	2069	37.2199	40.2767	41.063	39.6277	39.4078	40.7021	55.114	51.9232	43.553	47.7135	48.4104	45.0901
ENSMUSG00000023827	831.628	1032.51	-0.25241	0.00078351	0.040427	Agpat4	chr17	+	12118704	12219645	1915	protein_coding	1-acylglycerol-3-phosphate_O-acyltransferase_4_(lysophosphatidic_acid_acyltransferase_delta)	798	903	762	794	879	1054	1146	916	727	1072	1057	1108	21.9476	20.1532	19.0502	21.3634	21.3392	23.2126	27.8826	25.1215	18.5868	30.3983	28.7808	28.8879
ENSMUSG00000045246	75.476	322.365	-0.25281	0.00010796	0.014557	Kcng4	chr8	-	119623854	119635680	3806	protein_coding	potassium_voltage-gated_channel_subfamily_G_member_4	65	52	81	123	45	97	472	329	38	421	328	292	0.899493	0.58393	1.0189	1.66515	0.54967	1.07487	5.77818	4.53989	0.488826	6.0067	4.49367	3.83054
ENSMUSG00000030098	327.127	408.232	-0.25398	0.00098788	0.04448	Grip2	chr6	-	91761509	91827250	5520	protein_coding	glutamate_receptor_interacting_protein_2	305	370	329	297	321	423	513	385	291	382	401	417	2.91014	2.86476	2.85345	2.77227	2.70349	3.23187	4.33008	3.66303	2.58103	3.75792	3.78793	3.77175
ENSMUSG00000039252	779.221	972.853	-0.25403	0.001065	0.046745	Lgi2	chr5	-	52537864	52566303	1950	protein_coding	leucine-rich_repeat_LGI_family_member_2	704	813	822	808	855	835	1146	966	665	945	941	1020	19.0148	17.8189	20.1814	21.3498	20.384	18.0595	27.3822	26.0172	16.6965	26.316	25.1624	26.1163
ENSMUSG00000031813	235.497	293.954	-0.25606	0.00075169	0.039788	Mvb12a	chr8	+	71542930	71548024	1060	protein_coding	multivesicular_body_subunit_12A	211	240	237	217	257	309	338	258	234	301	314	271	10.4841	9.67679	10.7042	10.548	11.2716	12.2943	14.8569	12.783	10.8081	15.42	15.4461	12.7646
ENSMUSG00000001507	367.244	460.614	-0.25895	0.00085182	0.041693	Itga3	chr11	-	95044474	95076801	4861	protein_coding	integrin_alpha_3	307	459	382	345	367	437	624	377	368	443	426	465	3.32633	4.03565	3.76228	3.65689	3.50993	3.79148	5.98104	4.07319	3.70648	4.94881	4.56962	4.77609
ENSMUSG00000002475	769.327	954.757	-0.26058	0.00023092	0.022239	Abhd3	chr18	-	10644411	10706771	1962	protein_coding	abhydrolase_domain_containing_3	760	814	784	731	743	961	1046	942	701	872	971	1042	20.4018	17.7317	19.1307	19.1971	17.6055	20.6575	24.8399	25.2157	17.4928	24.1346	25.8058	26.5164
ENSMUSG00000026452	2432.86	3065.72	-0.26211	0.00084121	0.041527	Syt2	chr1	+	134646677	134762593	6879	protein_coding	synaptotagmin_II	2348	2328	2428	2269	2765	3009	3394	2992	2080	3085	2860	3485	17.9774	14.4638	16.8981	16.9952	18.6865	18.448	22.9882	22.8431	14.8039	24.353	21.6789	25.2943
ENSMUSG00000032012	475.389	594.063	-0.26216	0.00038465	0.028108	Pvrl1	chr9	+	43744576	43807454	5054	protein_coding	poliovirus_receptor-related_1	413	533	462	434	499	636	687	571	439	529	599	648	4.30396	4.50732	4.37643	4.42459	4.59012	5.30731	6.33344	5.93362	4.25274	5.68386	6.17999	6.40155
ENSMUSG00000075033	353.043	434.793	-0.26235	4.0675e-05	0.0096291	Nxpe3	chr16	-	55839953	55895279	6430	protein_coding	neurexophilin_and_PC-esterase_domain_family_member_3	357	405	330	322	376	411	502	366	365	425	428	457	2.92422	2.69197	2.45706	2.58026	2.71854	2.69577	3.63756	2.98943	2.77921	3.58923	3.4708	3.54855
ENSMUSG00000020732	82.6913	272.939	-0.26302	0.00020109	0.020506	Rab37	chr11	+	115091431	115162236	2608	protein_coding	RAB37_member_RAS_oncogene_family	77	59	74	92	100	111	567	217	48	291	297	191	1.55502	0.966875	1.35843	1.8176	1.78259	1.79502	10.1296	4.36989	0.9011	6.0591	5.93807	3.65655
ENSMUSG00000022055	3336.98	4115.67	-0.26312	4.3417e-05	0.0096291	Nefl	chr14	+	68083863	68089095	3380	protein_coding	neurofilament_light_polypeptide	3350	3784	3066	2965	3723	3931	3989	3660	3414	3876	4342	4722	52.2013	47.8476	43.4279	45.1987	51.2076	49.05	54.9877	56.87	49.4523	62.2716	66.9838	69.7517
ENSMUSG00000035891	1159.89	1470.21	-0.2643	0.00098144	0.044334	Cerk	chr15	-	86139128	86186141	4518	protein_coding	ceramide_kinase	1145	1220	1060	1094	1254	1460	1812	1384	965	1358	1452	1632	13.3479	11.5409	11.2324	12.4764	12.9036	13.6289	18.6866	16.0882	10.4573	16.3221	16.7578	18.0351
ENSMUSG00000021009	105.739	133.782	-0.26436	0.00087691	0.041997	Ptpn21	chr12	-	98676741	98737405	5697	protein_coding	protein_tyrosine_phosphatase_non-receptor_type_21	107	115	104	93	107	134	158	128	120	117	125	135	0.989215	0.862735	0.873978	0.841114	0.873164	0.991999	1.2922	1.18	1.03128	1.11523	1.14409	1.18313
ENSMUSG00000021219	562.576	712.46	-0.26586	0.00079171	0.04055	Rgs6	chr12	+	82616925	83162056	5588	protein_coding	regulator_of_G-protein_signaling_6	499	580	606	563	532	727	866	623	512	751	724	687	4.70324	4.43606	5.19194	5.19123	4.42602	5.48695	7.2207	5.85532	4.48594	7.29804	6.75583	6.13827
ENSMUSG00000031790	643.364	810.659	-0.26826	0.00040386	0.029019	Mmp15	chr8	+	95352268	95374293	4348	protein_coding	matrix_metallopeptidase_15	551	717	662	605	645	844	1080	730	616	791	740	794	6.67445	7.04783	7.28924	7.16942	6.8965	8.18664	11.5732	8.81763	6.93634	9.87893	8.87439	9.11751
ENSMUSG00000034324	48.5124	158.437	-0.26849	0.00017456	0.019024	Tmem132c	chr5	+	127241808	127565793	5134	protein_coding	transmembrane_protein_132C	42	34	54	58	41	72	299	150	26	168	147	143	0.43087	0.283041	0.50356	0.58209	0.371267	0.591465	2.71352	1.53445	0.247946	1.77695	1.49299	1.39067
ENSMUSG00000005716	410.911	1542.36	-0.26874	9.7213e-05	0.014043	Pvalb	chr15	-	78191114	78206400	977	protein_coding	parvalbumin	406	211	380	571	384	577	2060	1591	224	2053	1527	1525	21.8869	9.23026	18.621	30.1134	18.2724	24.9077	98.2405	85.5252	11.2252	114.108	81.4969	77.9329
ENSMUSG00000018378	738.754	917.691	-0.27039	3.1364e-05	0.0085086	Cuedc1	chr11	+	88098058	88194140	3180	protein_coding	CUE_domain_containing_1	632	856	707	663	787	986	1102	848	785	930	816	886	10.4675	11.5046	10.644	10.7425	11.5055	13.0768	16.1463	14.0051	12.086	15.881	13.3801	13.9108
ENSMUSG00000042353	23.8698	88.8552	-0.27666	7.5863e-05	0.01235	Frem3	chr8	+	80611080	80695356	6384	protein_coding	Fras1_related_extracellular_matrix_protein_3	14	33	25	40	17	18	157	89	17	97	82	80	0.115502	0.220926	0.187483	0.322838	0.123798	0.118914	1.14584	0.732177	0.130375	0.825091	0.669757	0.625666
ENSMUSG00000034171	554.816	696.903	-0.27734	6.4473e-05	0.01103	Faah	chr4	-	115967145	116017926	5537	protein_coding	fatty_acid_amide_hydrolase	558	608	530	483	574	713	833	648	531	655	699	709	5.30778	4.69305	4.58263	4.4946	4.81943	5.43085	7.00952	6.14638	4.69526	6.42377	6.58262	6.39318
ENSMUSG00000027605	582.181	719.66	-0.2786	3.9368e-07	0.0007009	Acss2	chr2	+	155517948	155585724	3609	protein_coding	acyl-CoA_synthetase_short-chain_family_member_2	552	641	557	587	590	699	802	633	652	739	643	737	8.05574	7.59097	7.38894	8.38049	7.60017	8.16851	10.3539	9.21161	8.84505	11.1194	9.2901	10.1959
ENSMUSG00000030337	1321.28	2915.65	-0.28017	0.00072998	0.039629	Vamp1	chr6	+	125215551	125244543	4288	protein_coding	vesicle-associated_membrane_protein_1	1526	914	1175	1218	1444	1935	4258	2671	787	3120	2908	3336	18.7436	9.10998	13.1189	14.6356	15.6556	19.0318	46.2667	32.7143	8.98586	39.5114	35.3619	38.8434
ENSMUSG00000012609	531.811	688.026	-0.28042	0.00065469	0.036931	Ttll5	chr12	+	85824659	86061893	5482	protein_coding	tubulin_tyrosine_ligase-like_family_member_5	534	590	456	511	567	659	814	647	446	653	741	718	5.13045	4.5998	3.98235	4.80286	4.80842	5.0699	6.91836	6.19846	3.98323	6.4684	7.04816	6.53929
ENSMUSG00000033170	163.587	212.722	-0.28118	0.00076409	0.040003	Card10	chr15	-	78775138	78803042	4726	protein_coding	caspase_recruitment_domain_family_member_10	136	181	169	140	194	204	287	195	167	212	182	204	1.51565	1.63686	1.71201	1.52634	1.90839	1.82049	2.82948	2.167	1.73006	2.43593	2.00805	2.15517
ENSMUSG00000029189	338.06	436.284	-0.28137	0.00050394	0.032657	Sel1l3	chr5	-	53107084	53213452	4511	protein_coding	sel-1_suppressor_of_lin-12-like_3_(C._elegans)	348	358	328	285	331	464	479	396	323	407	513	427	4.06312	3.39185	3.48109	3.25529	3.41125	4.33808	4.94744	4.61043	3.50565	4.89942	5.92981	4.72607
ENSMUSG00000052609	708.538	920.605	-0.28152	0.00073357	0.039629	Plekhg3	chr12	+	76533560	76579039	4955	protein_coding	pleckstrin_homology_domain_containing_family_G_(with_RhoGef_domain)_member_3	633	714	638	742	770	920	1169	854	610	945	886	920	6.72842	6.15858	6.1644	7.71575	7.22446	7.83063	10.9923	9.05176	6.02734	10.3565	9.32366	9.27021
ENSMUSG00000050541	63.8701	216.947	-0.2822	9.1316e-05	0.013613	Adra1b	chr11	-	43774606	43901210	3331	protein_coding	adrenergic_receptor_alpha_1b	64	48	71	64	39	113	442	168	51	211	250	159	1.01195	0.615875	1.02046	0.989973	0.544313	1.43073	6.18252	2.64883	0.749609	3.43978	3.91347	2.38324
ENSMUSG00000032766	327.058	427.336	-0.28229	0.00085804	0.041752	Gng11	chr6	+	4003943	4008445	880	protein_coding	guanine_nucleotide_binding_protein_(G_protein)_gamma_11	343	305	280	312	346	453	474	403	302	443	461	408	20.5288	14.813	15.2331	18.268	18.279	21.7104	25.0965	24.0514	16.8021	27.3366	27.3158	23.1485
ENSMUSG00000032220	394.566	508.832	-0.28261	0.00042824	0.030146	Myo1e	chr9	+	70207350	70400067	4944	protein_coding	myosin_IE	352	464	354	402	377	518	551	440	363	525	553	536	3.74988	4.01112	3.42798	4.18953	3.54504	4.4188	5.19267	4.67405	3.59474	5.76639	5.83234	5.41292
ENSMUSG00000019055	704.14	899.829	-0.28377	0.00019298	0.020286	Plod1	chr4	-	147909753	147936767	4097	protein_coding	procollagen-lysine_2-oxoglutarate_5-dioxygenase_1	615	735	708	679	761	897	1077	918	647	934	834	843	7.9061	7.66739	8.27334	8.53929	8.63529	9.23377	12.2481	11.7678	7.73175	12.3795	10.6144	10.2732
ENSMUSG00000006301	1018.43	1320.44	-0.284	0.00052586	0.033293	Tmbim1	chr1	-	74288247	74305622	11011	protein_coding	transmembrane_BAX_inhibitor_motif_containing_1	946	1051	931	1004	1100	1322	1597	1220	886	1489	1237	1280	4.52499	4.07945	4.04796	4.69813	4.64434	5.06358	6.75766	5.81905	3.93955	7.34329	5.85787	5.80402
ENSMUSG00000050910	561.187	734.799	-0.28412	0.00081353	0.041175	Cdr2l	chr11	+	115381916	115396132	3700	protein_coding	cerebellar_degeneration-related_protein_2-like	498	608	533	531	597	742	1026	681	490	745	657	708	7.08893	7.02308	6.89666	7.39454	7.50121	8.45775	12.92	9.66638	6.48386	10.934	9.25892	9.55382
ENSMUSG00000021097	1777.29	2344.36	-0.28513	0.00097946	0.044334	Clmn	chr12	-	104763114	104865076	11962	protein_coding	calmin	1767	1823	1635	1771	1723	2360	3302	2054	1490	2293	2266	2344	7.78011	6.51342	6.54376	7.62839	6.69638	8.32072	12.8615	9.01811	6.09848	10.4093	9.87763	9.78361
ENSMUSG00000031963	184.947	235.13	-0.28601	6.4607e-05	0.01103	Bmper	chr9	+	23223076	23485202	3793	protein_coding	BMP-binding_endothelial_regulator	161	199	209	166	197	222	237	237	203	226	239	228	2.23561	2.24231	2.63801	2.25498	2.41458	2.46844	2.91128	3.28159	2.62031	3.23555	3.28558	3.00122
ENSMUSG00000016664	1237	1548.19	-0.28621	2.7778e-06	0.0020275	Pacsin2	chr15	-	83375607	83464606	3732	protein_coding	protein_kinase_C_and_casein_kinase_substrate_in_neurons_2	1155	1450	1124	1214	1332	1440	1682	1512	1223	1554	1494	1567	16.3002	16.6055	14.4191	16.7608	16.5929	16.2732	20.9992	21.2779	16.0444	22.6117	20.874	20.9639
ENSMUSG00000018470	183.945	374.708	-0.28688	0.00088196	0.041997	Kcnab3	chr11	+	69326258	69333042	2538	protein_coding	potassium_voltage-gated_channel_shaker-related_subfamily_beta_member_3	215	136	175	192	176	244	573	288	122	390	382	446	4.4617	2.2902	3.30111	3.89787	3.22388	4.05463	10.5192	5.95963	2.35346	8.34442	7.84817	8.77382
ENSMUSG00000060716	1455.6	1902.38	-0.28762	0.00056092	0.034475	Plekhh1	chr12	+	79029163	79081648	6432	protein_coding	pleckstrin_homology_domain_containing_family_H_(with_MyTH4_domain)_member_1	1238	1634	1345	1450	1561	1871	2240	1686	1208	2064	1964	1942	10.1374	10.8576	10.0113	11.6156	11.2828	12.2682	16.2263	13.7667	9.19518	17.4256	15.9218	15.0747
ENSMUSG00000025348	177.176	231.304	-0.28766	0.00056845	0.034475	Itga7	chr10	+	128933813	128958277	4013	protein_coding	integrin_alpha_7	194	188	185	169	151	214	295	198	174	231	230	226	2.54616	2.00223	2.20707	2.16988	1.74931	2.24904	3.42508	2.59128	2.12285	3.12583	2.98851	2.8118
ENSMUSG00000029659	14.2627	38.43	-0.28925	0.00021134	0.020838	Medag	chr5	+	149411749	149431723	2953	protein_coding	mesenteric_estrogen_dependent_adipogenesis	19	8	12	14	7	29	79	32	17	36	42	21	0.338878	0.115785	0.19455	0.244277	0.110203	0.414178	1.24647	0.569122	0.281854	0.662006	0.741621	0.35506
ENSMUSG00000033595	2807.4	3686.28	-0.2898	0.00057453	0.034642	Lgi3	chr14	+	70530821	70538323	3180	protein_coding	leucine-rich_repeat_LGI_family_member_3	2539	2829	2622	2725	3067	3748	4522	3704	2301	3865	3479	3655	42.0522	38.0217	39.4747	44.1527	44.8379	49.7079	66.2554	61.1734	35.4266	66.0002	57.0458	57.386
ENSMUSG00000027796	233.201	299.28	-0.29084	0.00011235	0.014801	Smad9	chr3	+	54755582	54801257	5368	protein_coding	SMAD_family_member_9	229	271	229	217	226	283	363	295	220	275	294	303	2.24686	2.15766	2.04238	2.08289	1.95729	2.22345	3.15074	2.88621	2.00655	2.78191	2.85582	2.81822
ENSMUSG00000040055	412.422	519.394	-0.29165	2.6772e-06	0.0020275	Gjb6	chr14	-	57123303	57133611	2105	protein_coding	gap_junction_protein_beta_6	360	483	379	409	445	500	527	471	447	494	523	569	9.00748	9.80666	8.61987	10.0113	9.82803	10.0178	11.6648	11.7513	10.3967	12.7438	12.9553	13.496
ENSMUSG00000050315	886.277	1179.75	-0.29207	0.00079532	0.04055	Synpo2	chr3	-	123076519	123236149	7114	protein_coding	synaptopodin_2	715	1043	888	949	954	971	1843	1070	1067	1036	1048	877	5.29353	6.26609	5.97603	6.87338	6.23438	5.75649	12.0706	7.8993	7.34328	7.90804	7.68146	6.15504
ENSMUSG00000035202	2335.63	3041.9	-0.29252	0.00029268	0.02521	Lars2	chr9	+	123366940	123462664	3881	protein_coding	leucyl-tRNA_synthetase_mitochondrial	2204	2286	2195	1820	3016	3099	2935	3187	2592	2909	2496	3623	29.9103	25.1744	27.0772	24.1627	36.1282	33.6768	35.2357	43.1278	32.6987	40.7027	33.5349	46.609
ENSMUSG00000074661	183.117	235.772	-0.29295	0.00011054	0.014741	Pde4d	chr13	+	109954109	109955963	1855	protein_coding	-	192	209	144	157	212	231	258	210	245	192	232	243	5.45143	4.81536	3.71648	4.36088	5.31313	5.25195	6.48028	5.94558	6.46639	5.62057	6.5214	6.54045
ENSMUSG00000049521	636.155	853.419	-0.29376	0.000864	0.041895	Cdc42ep1	chr15	+	78842647	78850902	2542	protein_coding	CDC42_effector_protein_(Rho_GTPase_binding)_1	525	677	578	656	631	916	1053	780	542	883	935	790	10.8777	11.3825	10.8859	13.2968	11.5402	15.1975	19.3006	16.1153	10.4391	18.8629	19.1793	15.5166
ENSMUSG00000044708	3308.24	4316.14	-0.29427	0.0002743	0.025027	Kcnj10	chr1	+	172341210	172374085	5407	protein_coding	potassium_inwardly-rectifying_channel_subfamily_J_member_10	3358	3394	3103	3058	3400	4321	5148	3966	2791	4141	4561	4616	32.7098	26.8276	27.4751	29.1406	29.2335	33.7039	44.3609	38.5225	25.2722	41.5884	43.9846	42.6241
ENSMUSG00000025207	408.041	543.987	-0.29556	0.00064287	0.036807	Sema4g	chr19	+	44989101	45003397	4552	protein_coding	sema_domain_immunoglobulin_domain_(Ig)_transmembrane_domain_(TM)_and_short_cytoplasmic_domain_(semaphorin)_4G	382	473	407	354	416	521	816	489	387	550	457	496	4.41992	4.44104	4.28061	4.007	4.24864	4.82712	8.35229	5.6419	4.16244	6.5612	5.23492	5.44032
ENSMUSG00000007594	558.295	1213.77	-0.29579	0.00049179	0.032632	Hapln4	chr8	+	70083529	70090862	3576	protein_coding	hyaluronan_and_proteoglycan_link_protein_4	625	416	524	550	500	858	1782	1105	357	1273	1286	1306	9.20525	4.97189	7.01532	7.92471	6.50026	10.1191	23.2182	16.2287	4.88776	19.331	18.7517	18.2344
ENSMUSG00000023905	33.2841	67.4913	-0.29594	0.00069243	0.038565	Tnfrsf12a	chr17	-	23675447	23677449	963	protein_coding	tumor_necrosis_factor_receptor_superfamily_member_12a	26	24	30	50	26	50	83	64	23	59	106	58	1.422	1.06515	1.49145	2.67523	1.25518	2.18976	4.01578	3.49038	1.16934	3.32697	5.73953	3.00709
ENSMUSG00000029875	311.748	409.136	-0.29601	0.00032974	0.027182	Ccdc184	chr15	+	98167806	98170134	2329	protein_coding	coiled-coil_domain_containing_184	249	296	327	325	351	394	527	373	312	418	353	413	5.63097	5.43186	6.7219	7.19005	7.00642	7.13476	10.5429	8.4112	6.5588	9.74608	7.90318	8.85372
ENSMUSG00000018900	195.362	251.462	-0.2966	5.9169e-05	0.010715	Slc22a5	chr11	-	53864542	53891660	3062	protein_coding	solute_carrier_family_22_(organic_cation_transporter)_member_5	186	238	180	183	203	230	287	245	192	246	251	247	3.19934	3.32199	2.81437	3.07938	3.08212	3.16793	4.36711	4.20223	3.06998	4.36268	4.2743	4.02752
ENSMUSG00000024725	179.074	234.148	-0.2973	0.00022403	0.021726	Ostf1	chr19	-	18579328	18631789	2816	protein_coding	osteoclast_stimulating_factor_1	172	196	152	180	200	216	261	215	184	218	274	214	3.21698	2.97474	2.58419	3.2935	3.30184	3.235	4.31843	4.00982	3.19908	4.20385	5.07358	3.79426
ENSMUSG00000020357	107.235	141.826	-0.29805	0.00038412	0.028108	Flt4	chr11	+	49609263	49652739	6255	protein_coding	FMS-like_tyrosine_kinase_4	95	108	113	100	117	136	167	136	108	146	122	150	0.799925	0.737942	0.864898	0.823741	0.869595	0.916989	1.24396	1.14191	0.845349	1.2675	1.01702	1.19732
ENSMUSG00000028164	126.206	169.369	-0.29946	0.0006324	0.036682	Manba	chr3	+	135485611	135571404	3675	protein_coding	mannosidase_beta_A_lysosomal	126	149	108	134	126	142	238	136	129	157	159	176	1.80579	1.73283	1.40695	1.87874	1.59394	1.62961	3.01743	1.94357	1.71859	2.31988	2.25599	2.39112
ENSMUSG00000022483	78.4262	106.87	-0.30107	0.00073955	0.039629	Col2a1	chr15	-	97975602	98004695	5104	protein_coding	collagen_type_II_alpha_1	62	91	77	72	84	106	135	115	90	105	87	93	0.639785	0.762003	0.72226	0.726842	0.765116	0.875887	1.23237	1.18333	0.863319	1.11712	0.888802	0.909741
ENSMUSG00000051159	18.8779	34.989	-0.30202	0.00089588	0.041997	Cited1	chrX	-	102247381	102252181	1090	protein_coding	Cbp/p300-interacting_transactivator_with_Glu/Asp-rich_carboxy-terminal_domain_1	18	20	26	14	15	25	48	38	16	42	34	26	0.869759	0.784205	1.14199	0.661789	0.639769	0.967311	2.05179	1.83095	0.718676	2.09241	1.62648	1.19095
ENSMUSG00000097736	48.4518	89.7027	-0.30252	0.00088615	0.041997	9530059O14Rik	chr9	+	122572497	122679596	3978	lincRNA	RIKEN_cDNA_9530059O14_gene	50	48	36	36	65	69	63	109	78	155	59	52	0.662001	0.515706	0.433263	0.46629	0.759639	0.731538	0.737893	1.43906	0.959996	2.11587	0.773364	0.652655
ENSMUSG00000037946	245.065	329.923	-0.30273	0.00050258	0.032657	Fgd3	chr13	-	49261554	49320311	4698	protein_coding	FYVE_RhoGEF_and_PH_domain_containing_3	244	243	215	210	280	341	396	290	238	367	350	284	2.73546	2.21065	2.19098	2.30316	2.77079	3.06122	3.92735	3.24193	2.4803	4.24205	3.88465	3.01822
ENSMUSG00000001520	187.373	250.51	-0.30285	0.00041182	0.029288	Nrip2	chr6	+	128399296	128408932	3261	protein_coding	nuclear_receptor_interacting_protein_2	219	206	179	141	195	229	341	246	195	232	213	242	3.53709	2.69987	2.62794	2.22785	2.77998	2.96167	4.87216	3.9619	2.92768	3.86332	3.40585	3.70519
ENSMUSG00000031111	59.4748	102.057	-0.30299	0.0011765	0.04895	Igsf1	chrX	-	49782536	49797749	4421	protein_coding	immunoglobulin_superfamily_member_1	83	56	59	29	60	85	138	66	53	109	102	131	0.988805	0.541369	0.638918	0.337984	0.630942	0.81087	1.45438	0.784047	0.586942	1.33884	1.20303	1.47944
ENSMUSG00000034825	654.499	1247.87	-0.30316	0.00074584	0.039629	Nrip3	chr7	-	109758055	109782025	3927	protein_coding	nuclear_receptor_interacting_protein_3	763	556	585	714	638	789	2024	1126	463	1215	1300	1202	10.2333	6.05118	7.13195	9.36818	7.55298	8.47362	24.0142	15.059	5.77244	16.8011	17.2615	15.2823
ENSMUSG00000052125	151.594	198.585	-0.30414	0.00014167	0.017235	F730043M19Rik	chr12	-	33111711	33147597	3312	processed_transcript	RIKEN_cDNA_F730043M19_gene	161	160	129	157	163	171	249	193	162	185	189	184	2.56029	2.06469	1.86472	2.44246	2.288	2.1775	3.50289	3.06045	2.39477	3.03322	2.97555	2.77379
ENSMUSG00000029167	643.641	845.315	-0.30457	0.00014002	0.017235	Ppargc1a	chr5	-	51454249	51567725	6464	protein_coding	peroxisome_proliferative_activated_receptor_gamma_coactivator_1_alpha	672	656	563	649	677	785	906	785	583	824	937	894	5.47547	4.33739	4.16985	5.17323	4.86907	5.12178	6.53047	6.37804	4.41577	6.92227	7.55848	6.90528
ENSMUSG00000030431	68.1252	97.6991	-0.30524	0.0011858	0.049087	Tmem238	chr7	-	4784595	4789656	1337	protein_coding	transmembrane_protein_238	45	80	82	70	56	94	134	86	75	98	85	95	1.7727	2.55732	2.93627	2.69764	1.94722	2.96517	4.66972	3.3782	2.74643	3.98032	3.315	3.54762
ENSMUSG00000032523	200.242	280.38	-0.30609	0.00090242	0.041997	Hhatl	chr9	-	121784016	121792507	1870	protein_coding	hedgehog_acyltransferase-like	148	244	167	192	214	296	362	235	177	296	276	295	4.16844	5.57666	4.27552	5.29027	5.32023	6.67579	9.01955	6.60002	4.63416	8.59554	7.69598	7.87636
ENSMUSG00000060402	63.5481	152.9	-0.31045	0.0001853	0.019921	Chst8	chr7	-	34674468	34812711	2372	protein_coding	carbohydrate_(N-acetylgalactosamine_4-0)_sulfotransferase_8	62	58	57	71	61	86	326	116	56	149	138	121	1.37667	1.04506	1.15047	1.54227	1.19557	1.5291	6.40355	2.5684	1.15588	3.4111	3.03362	2.54692
ENSMUSG00000055980	102.5	137.341	-0.31104	0.00020992	0.020838	Irs1	chr1	-	82233101	82291416	9144	protein_coding	insulin_receptor_substrate_1	107	114	95	87	101	137	155	109	117	146	128	148	0.616312	0.532837	0.497395	0.490231	0.513504	0.631884	0.789793	0.62605	0.626454	0.867041	0.729912	0.808111
ENSMUSG00000027860	74.9944	111.545	-0.31127	0.001084	0.047274	Vangl1	chr3	-	102156701	102204693	3413	protein_coding	vang-like_1_(van_gogh_Drosophila)	60	88	66	73	67	118	170	107	72	102	106	98	0.925909	1.10198	0.925809	1.10206	0.912635	1.45814	2.32076	1.64652	1.03285	1.62288	1.61944	1.43362
ENSMUSG00000020262	3660.23	5197.42	-0.31166	0.00080859	0.041075	Adarb1	chr10	-	77290726	77418270	6662	protein_coding	adenosine_deaminase_RNA-specific_B1	3371	4078	3595	3460	4067	4248	8057	4312	3523	4808	4991	4878	26.6506	26.1619	25.835	26.7602	28.381	26.8926	56.3491	33.9933	25.8909	39.1907	39.0642	36.558
ENSMUSG00000033721	163.475	229.53	-0.31183	0.00070731	0.038771	Vav3	chr3	+	109340653	109685698	5019	protein_coding	vav_3_oncogene	134	185	161	159	187	195	377	196	173	205	211	190	1.40618	1.57536	1.53576	1.63229	1.73214	1.63859	3.49979	2.05096	1.6876	2.21799	2.19211	1.89009
ENSMUSG00000044968	138.235	190.051	-0.31186	0.0004894	0.03263	Napepld	chr5	-	21662901	21701396	3954	protein_coding	N-acyl_phosphatidylethanolamine_phospholipase_D	134	162	129	130	148	159	281	151	137	187	191	169	1.78493	1.75107	1.56195	1.69404	1.74014	1.69595	3.31122	2.00567	1.69638	2.56819	2.5188	2.13401
ENSMUSG00000066438	94.9635	220.392	-0.31209	0.0002116	0.020838	Plekhd1	chr12	+	80692591	80724214	3535	protein_coding	pleckstrin_homology_domain_containing_family_D_(with_coiled-coil_domains)_member_1	110	65	97	111	81	121	398	205	80	243	187	184	1.63891	0.785869	1.3137	1.6179	1.06526	1.44361	5.2458	3.04567	1.108	3.73284	2.75835	2.59881
ENSMUSG00000022306	62.0368	94.9455	-0.3121	0.0011035	0.047525	Zfpm2	chr15	+	40655042	41104592	4974	protein_coding	zinc_finger_protein_multitype_2	67	49	56	68	65	79	121	79	50	87	106	113	0.709451	0.421033	0.539009	0.704403	0.607528	0.669845	1.13344	0.834142	0.492157	0.949809	1.11121	1.13427
ENSMUSG00000057315	127.346	181.027	-0.31373	0.00074433	0.039629	Arhgap24	chr5	+	102481391	102897936	4277	protein_coding	Rho_GTPase_activating_protein_24	146	121	133	119	107	165	233	170	127	204	127	199	1.7979	1.20913	1.48876	1.43359	1.16306	1.62704	2.53825	2.08751	1.4538	2.59008	1.54832	2.32305
ENSMUSG00000069171	220.662	375.771	-0.31522	0.00081772	0.041237	Nr2f1	chr13	-	78188973	78199757	3207	protein_coding	nuclear_receptor_subfamily_2_group_F_member_1	208	235	226	229	178	300	590	281	185	387	415	349	3.416	3.13181	3.37383	3.67921	2.58036	3.94525	8.57178	4.60178	2.82431	6.55292	6.74754	5.4334
ENSMUSG00000028584	29.1646	60.5153	-0.31583	0.00033841	0.027182	Lrrc38	chr4	+	143349757	143371032	2324	protein_coding	leucine_rich_repeat_containing_38	24	32	23	38	22	43	74	64	15	63	62	75	0.543911	0.588491	0.473811	0.842492	0.440094	0.780342	1.48359	1.44631	0.316005	1.47207	1.39108	1.61128
ENSMUSG00000032648	565.241	734.105	-0.31585	7.5161e-06	0.0037226	Pygm	chr19	+	6384399	6398459	2874	protein_coding	muscle_glycogen_phosphorylase	574	591	567	505	568	720	856	701	549	691	750	742	10.5191	8.78874	9.44517	9.05363	9.18798	10.5657	13.8773	12.81	9.35244	13.0561	13.6073	12.8903
ENSMUSG00000027577	413.574	627.98	-0.31594	0.00094406	0.043496	Chrna4	chr2	-	181018380	181043546	4565	protein_coding	cholinergic_receptor_nicotinic_alpha_polypeptide_4	365	479	425	404	382	529	977	553	362	585	663	548	4.21119	4.48457	4.4572	4.55994	3.89028	4.88728	9.97176	6.36214	3.88246	6.95886	7.57302	5.99356
ENSMUSG00000042817	42.4452	91.7182	-0.31615	0.00026987	0.02495	Flt3	chr5	-	147330741	147400489	5241	protein_coding	FMS-like_tyrosine_kinase_3	48	28	35	46	36	71	153	74	24	101	92	95	0.48237	0.228334	0.319718	0.452232	0.319335	0.571343	1.36018	0.741543	0.2242	1.04648	0.915314	0.905013
ENSMUSG00000033316	183.308	383.409	-0.31637	0.00031611	0.026569	Galnt9	chr5	+	110544345	110621382	2900	protein_coding	UDP-N-acetyl-alpha-D-galactosamine:polypeptide_N-acetylgalactosaminyltransferase_9	210	149	196	143	149	299	627	296	169	345	490	326	3.81394	2.19591	3.23573	2.54072	2.38862	4.34836	10.0737	5.36059	2.85317	6.46017	8.81038	5.61261
ENSMUSG00000031139	104.197	144.441	-0.3167	0.00043813	0.030687	Mcf2	chrX	-	60055956	60179089	4227	protein_coding	mcf.2_transforming_sequence	94	96	105	111	125	115	175	133	95	136	143	163	1.17125	0.970655	1.18924	1.35303	1.37479	1.14741	1.92896	1.65249	1.10035	1.74715	1.76401	1.92531
ENSMUSG00000046997	53.533	80.9477	-0.31701	0.00089578	0.041997	Spsb4	chr9	-	96943482	97018843	2944	protein_coding	splA/ryanodine_receptor_domain_and_SOCS_box_containing_4	47	59	56	52	54	66	97	92	41	88	69	85	0.84084	0.856525	0.910676	0.910088	0.852736	0.945494	1.53515	1.64123	0.681845	1.62318	1.2221	1.44154
ENSMUSG00000030847	185.72	251.465	-0.31713	0.00020035	0.020506	Bag3	chr7	+	128523583	128546977	2591	protein_coding	BCL2-associated_athanogene_3	195	198	179	161	196	229	286	242	161	268	244	266	3.96388	3.26606	3.3075	3.20167	3.5168	3.72753	5.143	4.90531	3.04227	5.61682	4.91042	5.12578
ENSMUSG00000025875	250.223	353.52	-0.31747	0.00055841	0.034475	Tspan17	chr13	+	54789377	54796776	1585	protein_coding	tetraspanin_17	251	255	222	256	234	342	458	309	210	407	360	321	8.34061	6.87602	6.7056	8.32202	6.86349	9.10017	13.4634	10.2388	6.48678	13.944	11.8432	10.1116
ENSMUSG00000030551	116.35	355.86	-0.31774	4.2074e-05	0.0096291	Nr2f2	chr7	-	70351946	70366735	4220	protein_coding	nuclear_receptor_subfamily_2_group_F_member_2	98	94	114	179	89	142	563	321	84	419	353	345	1.22311	0.95201	1.29332	2.18554	0.980474	1.41915	6.21604	3.99495	0.974555	5.39169	4.36173	4.0818
ENSMUSG00000039395	27.9812	52.7853	-0.32012	0.00046275	0.03161	Mreg	chr1	-	72159442	72212307	2284	protein_coding	melanoregulin	31	26	25	28	26	38	88	61	20	44	52	45	0.714856	0.486523	0.524032	0.631655	0.529219	0.701682	1.79517	1.40266	0.42872	1.04612	1.18714	0.983698
ENSMUSG00000061859	167.532	469.953	-0.32016	6.0101e-05	0.010715	Inadl	chr4	+	98395785	98719603	7340	protein_coding	InaD-like_(Drosophila)	181	128	154	245	146	171	936	379	151	455	461	395	1.29878	0.745315	1.00447	1.71984	0.924731	0.982546	5.94152	2.71183	1.00721	3.36619	3.27492	2.68687
ENSMUSG00000015202	142.159	201.804	-0.32036	0.0005121	0.032879	Cnksr3	chr10	-	7119063	7212237	3447	protein_coding	Cnksr_family_member_3	114	134	144	166	142	184	260	186	125	217	191	201	1.74187	1.66146	2.00002	2.48133	1.91516	2.25128	3.51439	2.83394	1.77545	3.41855	2.88927	2.91139
ENSMUSG00000026170	168.66	242.473	-0.32078	0.00056902	0.034475	Cyp27a1	chr1	+	74713574	74737892	1892	protein_coding	cytochrome_P450_family_27_subfamily_a_polypeptide_1	145	202	143	158	191	218	285	212	143	301	260	211	4.03645	4.56306	3.6185	4.30283	4.69322	4.85946	7.01846	5.88482	3.70045	8.6391	7.16554	5.5681
ENSMUSG00000069835	66.6709	92.9435	-0.32154	0.00034188	0.027248	Sat2	chr11	+	69622024	69623870	1016	protein_coding	spermidine/spermine_N1-acetyl_transferase_2	72	66	64	57	67	90	112	95	74	92	85	85	3.73243	2.77636	3.01578	2.89067	3.06577	3.73595	5.1362	4.91076	3.56597	4.91719	4.36236	4.17706
ENSMUSG00000097960	50.9801	98.6019	-0.32154	0.00039191	0.028456	A330074K22Rik	chr8	-	120204434	120228230	2489	lincRNA	RIKEN_cDNA_A330074K22_gene	51	45	69	47	52	51	172	71	31	104	97	106	1.07919	0.772705	1.3272	0.972951	0.971263	0.864168	3.21974	1.49814	0.609784	2.26898	2.03209	2.12631
ENSMUSG00000060284	103.272	150.099	-0.32271	0.00056929	0.034475	Sp7	chr15	-	102356609	102366325	2906	protein_coding	Sp7_transcription_factor_7	98	115	92	89	113	140	159	190	88	142	129	166	1.77617	1.69133	1.51567	1.57802	1.80776	2.03182	2.54929	3.43381	1.48261	2.65348	2.31468	2.85205
ENSMUSG00000062760	668.184	1144.95	-0.32305	0.00061838	0.036337	1810041L15Rik	chr15	-	84379203	84447097	5917	protein_coding	RIKEN_cDNA_1810041L15_gene	600	703	651	636	697	888	1984	873	543	1117	1149	1081	5.34076	5.07785	5.26736	5.53826	5.47633	6.32942	15.6228	7.74874	4.49301	10.2512	10.1255	9.12157
ENSMUSG00000039154	159.112	224.754	-0.32322	0.00040381	0.029019	Shd	chr17	+	55970467	55976617	1549	protein_coding	src_homology_2_domain-containing_transforming_protein_D	165	163	133	140	172	222	343	212	162	194	194	217	5.61029	4.49741	4.11068	4.65688	5.16221	6.04441	10.3172	7.18792	5.12039	6.80101	6.53051	6.99445
ENSMUSG00000043461	19.8425	40.3858	-0.32373	0.00028875	0.025045	Sptssb	chr3	-	69819538	69859896	1786	protein_coding	serine_palmitoyltransferase_small_subunit_B	18	25	19	16	26	20	71	30	15	40	42	40	0.530816	0.598253	0.509314	0.46159	0.676784	0.472282	1.85223	0.882183	0.411196	1.21619	1.22621	1.11821
ENSMUSG00000081683	35.2042	64.6875	-0.32454	0.00044448	0.030975	Fzd10	chr5	+	128600844	128604093	3250	protein_coding	frizzled_homolog_10_(Drosophila)	36	37	35	42	35	32	125	64	33	60	51	49	0.583408	0.486569	0.515583	0.665862	0.50066	0.415259	1.79203	1.03423	0.49713	1.00251	0.818245	0.752763
ENSMUSG00000039787	232.162	307.858	-0.32542	2.0562e-05	0.0064808	Cercam	chr2	+	29869164	29882840	2715	protein_coding	cerebral_endothelial_cell_adhesion_molecule	217	254	243	230	212	291	345	318	239	326	282	285	4.20962	3.99843	4.28499	4.36492	3.63015	4.52039	5.92062	6.15143	4.3099	6.52035	5.41596	5.24108
ENSMUSG00000037035	110.604	177.015	-0.32663	0.00063537	0.036682	Inhbb	chr1	-	119415465	119422248	4255	protein_coding	inhibin_beta-B	84	134	109	99	110	160	268	162	76	181	161	191	1.03976	1.34596	1.22642	1.19882	1.20185	1.58589	2.93463	1.99956	0.874487	2.30995	1.97298	2.24119
ENSMUSG00000026173	205.637	270.95	-0.32713	6.0727e-06	0.0031341	Plcd4	chr1	+	74542888	74567794	4682	protein_coding	phospholipase_C_delta_4	212	254	196	156	217	253	297	224	246	267	262	288	2.38483	2.31861	2.00419	1.71677	2.1547	2.27899	2.95558	2.51267	2.57243	3.09673	2.91787	3.07119
ENSMUSG00000021994	86.441	134.865	-0.32846	0.00059343	0.03517	Wnt5a	chr14	+	28504750	28527447	7009	protein_coding	wingless-type_MMTV_integration_site_family_member_5A	73	98	96	91	72	109	180	143	64	147	138	115	0.548555	0.59758	0.655736	0.668965	0.477568	0.655878	1.19656	1.07152	0.447057	1.1389	1.02664	0.819195
ENSMUSG00000000125	90.9987	154.555	-0.33006	0.00050068	0.032657	Wnt3	chr11	+	103774150	103817957	3076	protein_coding	wingless-type_MMTV_integration_site_family_member_3	83	95	91	73	115	112	252	126	64	160	181	124	1.42117	1.31997	1.41634	1.2228	1.73808	1.53562	3.81709	2.15131	1.01867	2.8246	3.06824	2.01271
ENSMUSG00000031543	720.001	1093.81	-0.33009	0.0005276	0.033293	Ank1	chr8	+	22974844	23150497	8366	protein_coding	ankyrin_1_erythroid	679	756	678	703	769	904	1521	934	586	1121	1038	1213	4.27469	3.86216	3.87994	4.32968	4.27333	4.55725	8.47089	5.86338	3.42941	7.2763	6.46958	7.23916
ENSMUSG00000039943	459.616	838.361	-0.33028	0.0003851	0.028108	Plcb4	chr2	+	135659011	136014593	5217	protein_coding	phospholipase_C_beta_4	566	403	474	442	421	535	1370	661	400	781	951	767	5.71411	3.30149	4.34982	4.36535	3.75163	4.325	12.2354	6.65425	3.75386	8.1293	9.50509	7.3404
ENSMUSG00000038990	449.268	593.281	-0.33035	6.1018e-06	0.0031341	Cables2	chr2	-	180258540	180273496	4561	protein_coding	CDK5_and_Abl_enzyme_substrate_2	445	505	429	423	439	562	756	495	459	586	577	602	5.1387	4.73214	4.50309	4.77857	4.47469	5.19672	7.72289	5.69986	4.92711	6.97687	6.59648	6.58995
ENSMUSG00000036585	1164.04	1521.07	-0.33054	8.3815e-07	0.0009689	Fgf1	chr18	-	38838673	38929404	3983	protein_coding	fibroblast_growth_factor_1	1076	1179	1102	1140	1319	1437	1720	1481	1165	1458	1451	1610	14.2284	12.6511	13.246	14.7473	15.3955	15.216	20.1204	19.5283	14.3204	19.8779	18.9956	20.1819
ENSMUSG00000000120	129.321	207.877	-0.33135	0.00053055	0.033293	Ngfr	chr11	-	95568818	95587735	3446	protein_coding	nerve_growth_factor_receptor_(TNFR_superfamily_member_16)	112	138	122	97	143	203	286	193	93	213	172	262	1.71181	1.71155	1.69496	1.45036	1.92921	2.48447	3.86695	2.94144	1.32132	3.35651	2.60261	3.79605
ENSMUSG00000042115	288.103	525.608	-0.33262	0.00035598	0.028108	Klhdc8a	chr1	+	132298626	132307357	4269	protein_coding	kelch_domain_containing_8A	316	233	281	304	281	369	772	545	224	552	492	492	3.89865	2.33268	3.15133	3.66915	3.06012	3.64546	8.42576	6.70485	2.56898	7.0216	6.00946	5.75419
ENSMUSG00000026824	226.735	335.003	-0.33384	0.00038304	0.028108	Kcnj3	chr2	+	55435970	55598145	5215	protein_coding	potassium_inwardly-rectifying_channel_subfamily_J_member_3	257	198	197	228	207	323	434	295	194	322	388	326	2.59557	1.62269	1.80853	2.25268	1.84533	2.61217	3.87751	2.97089	1.82132	3.35293	3.87948	3.12111
ENSMUSG00000023805	761.422	1041.3	-0.33632	5.6198e-05	0.010715	Synj2	chr17	+	5941280	6044290	5533	protein_coding	synaptojanin_2	773	791	715	776	739	942	1406	868	702	1027	1047	1053	7.35821	6.11001	6.1867	7.22635	6.20929	7.18031	11.8398	8.23906	6.21178	10.0794	9.86694	9.50196
ENSMUSG00000036834	83.63	180.825	-0.33651	0.00013805	0.017235	Plch1	chr3	-	63696234	63899472	6560	protein_coding	phospholipase_C_eta_1	74	87	74	124	71	85	283	163	69	196	170	180	0.594129	0.566815	0.540059	0.973948	0.503168	0.546472	2.01002	1.30498	0.514973	1.62246	1.35127	1.36998
ENSMUSG00000050830	85.2349	134.286	-0.33977	0.00037918	0.028108	Vwc2	chr11	+	11114223	11268931	3712	protein_coding	von_Willebrand_factor_C_domain_containing_2	59	79	89	91	101	113	207	104	79	131	143	125	0.837138	0.909589	1.14788	1.26314	1.26495	1.28388	2.59825	1.47145	1.04198	1.9164	2.00874	1.68131
ENSMUSG00000043639	60.2639	87.9895	-0.34023	0.00023799	0.022605	Rbm20	chr19	+	53677306	53867080	6592	protein_coding	RNA_binding_motif_protein_20	49	76	51	74	50	76	91	91	70	78	93	90	0.3915	0.492745	0.370396	0.578406	0.352623	0.486238	0.643194	0.725008	0.519901	0.64254	0.735635	0.681665
ENSMUSG00000022558	858.347	1146.86	-0.34143	3.9158e-06	0.0022627	Mroh1	chr15	+	76380261	76453038	9830	protein_coding	maestro_heat-like_repeat_family_member_1	732	924	894	807	891	1117	1469	1001	868	1133	1130	1113	3.92203	4.01739	4.35409	4.22998	4.21388	4.79239	6.96284	5.3481	4.3232	6.25892	5.99406	5.65311
ENSMUSG00000058975	4063.36	5514.78	-0.34171	1.8655e-05	0.0060166	Kcnc1	chr7	+	46396497	46438375	7759	protein_coding	potassium_voltage_gated_channel_Shaw-related_subfamily_member_1	3416	4422	4007	3968	4486	5078	7700	5286	3922	5252	4920	5258	23.1881	24.3579	24.7245	26.3502	26.8789	27.6019	46.2384	35.78	24.7481	36.7572	33.064	33.8345
ENSMUSG00000030607	71.2892	100.268	-0.34239	0.00010135	0.014197	Acan	chr7	+	79053483	79115099	7355	protein_coding	aggrecan	68	73	75	71	65	92	116	103	80	97	85	105	0.486944	0.424196	0.488194	0.497386	0.410856	0.527543	0.734841	0.735484	0.532533	0.716163	0.602605	0.712774
ENSMUSG00000097789	180.046	269.764	-0.34264	0.00027364	0.025027	Gm2115	chr7	+	84528975	84578337	1840	lincRNA	predicted_gene_2115	162	173	152	180	205	253	329	280	144	272	228	324	4.63714	4.01841	3.95494	5.04049	5.17958	5.79903	8.33098	7.99206	3.83164	8.02738	6.4612	8.79169
ENSMUSG00000037492	433.187	624.66	-0.34274	0.00017559	0.019024	Zmat4	chr8	+	23636019	24156585	4182	protein_coding	zinc_finger_matrin_type_4	394	510	452	468	424	441	920	546	387	536	710	567	4.9621	5.21209	5.1745	5.76607	4.71346	4.44741	10.2499	6.85689	4.53071	6.95991	8.8526	6.76931
ENSMUSG00000033705	258.581	366.528	-0.3436	0.0001142	0.014801	Stard9	chr2	+	120629126	120731895	15102	protein_coding	START_domain_containing_9	254	275	219	268	267	328	490	326	233	398	362	335	0.885834	0.778259	0.694262	0.914362	0.821931	0.915993	1.51175	1.13371	0.755372	1.43111	1.24989	1.10753
ENSMUSG00000049265	306.941	426.718	-0.34391	5.7848e-05	0.010715	Kcnk3	chr5	+	30588170	30625270	3810	protein_coding	potassium_channel_subfamily_K_member_3	232	357	296	302	345	390	610	400	320	412	368	394	3.20713	4.00469	3.71946	4.08413	4.20971	4.3171	7.45972	5.51383	4.11211	5.87212	5.03639	5.16317
ENSMUSG00000008318	253.925	363.279	-0.34524	0.00012626	0.016064	Relt	chr7	-	100845848	100863446	2850	protein_coding	RELT_tumor_necrosis_factor_receptor	211	277	246	254	268	331	518	354	228	353	361	314	3.89934	4.15395	4.13241	4.59205	4.37168	4.89819	8.46843	6.52345	3.91678	6.72594	6.60479	5.50086
ENSMUSG00000075324	109.534	188.285	-0.3456	0.00027786	0.025045	Fign	chr2	-	63971507	64098038	9734	protein_coding	fidgetin	73	116	116	137	119	119	216	206	71	204	213	185	0.394989	0.509322	0.570532	0.725182	0.568348	0.515595	1.0339	1.11146	0.357114	1.13805	1.141	0.948912
ENSMUSG00000035722	388.579	538.87	-0.34576	4.4438e-05	0.0096291	Abca7	chr10	+	79996494	80015572	6696	protein_coding	ATP-binding_cassette_sub-family_A_(ABC1)_member_7	378	422	332	398	412	479	735	523	380	554	500	462	2.97324	2.69354	2.37376	3.06257	2.86049	3.01698	5.11434	4.10209	2.77848	4.4928	3.8936	3.44486
ENSMUSG00000087301	17.5438	41.6585	-0.34674	5.9944e-05	0.010715	Gm13629	chr2	+	66440880	66546026	1022	antisense	predicted_gene_13629	12	20	21	21	16	19	65	36	11	48	45	39	0.61842	0.836383	0.983744	1.05873	0.727826	0.784071	2.96333	1.84999	0.526964	2.55043	2.29593	1.90528
ENSMUSG00000041842	98.8373	206.415	-0.34688	0.00011698	0.015022	Fhdc1	chr3	-	84444035	84480429	4162	protein_coding	FH2_domain_containing_1	90	93	89	97	112	136	373	158	86	221	187	192	1.13892	0.955008	1.02377	1.20085	1.25105	1.37813	4.17566	1.99376	1.01166	2.88345	2.3428	2.30327
ENSMUSG00000030110	92.4861	228.153	-0.34701	4.7162e-05	0.0098513	Ret	chr6	-	118151748	118197744	7341	protein_coding	ret_proto-oncogene	95	104	80	144	70	73	346	207	85	243	236	220	0.681587	0.605486	0.521733	1.01071	0.443304	0.419392	2.19603	1.48093	0.566896	1.79752	1.67631	1.49628
ENSMUSG00000066129	1632.87	2417.1	-0.35122	0.00015431	0.017983	Kndc1	chr7	+	139894696	139941537	7299	protein_coding	kinase_non-catalytic_C-lobe_domain_(KIND)_containing_1	1433	1759	1513	1586	1701	2222	3442	2324	1483	2472	2109	2338	10.3404	10.2998	9.92406	11.1959	10.8343	12.8391	21.9718	16.7221	9.94758	18.3911	15.0664	15.9929
ENSMUSG00000042757	129.381	202.355	-0.35261	0.00021406	0.020906	Tmem108	chr9	-	103482947	103761837	4768	protein_coding	transmembrane_protein_108	118	133	129	143	124	157	294	161	100	210	208	214	1.30346	1.19218	1.29529	1.54532	1.20905	1.38872	2.87296	1.77341	1.02684	2.3917	2.2747	2.2409
ENSMUSG00000047797	570.36	798.622	-0.35386	3.1293e-05	0.0085086	Gjb1	chrX	+	101376378	101385629	1585	protein_coding	gap_junction_protein_beta_1	515	627	546	551	560	767	933	707	514	920	804	780	17.1132	16.9069	16.4921	17.9118	16.4254	20.4089	27.4265	23.4266	15.8772	31.5197	26.4499	24.5703
ENSMUSG00000020396	868.059	1952.24	-0.35699	5.5507e-05	0.010715	Nefh	chr11	-	4938754	4948064	3994	protein_coding	neurofilament_heavy_polypeptide	988	749	825	774	955	1101	3290	1822	663	1886	1887	1933	13.0287	8.01493	9.88916	9.98507	11.1161	11.626	38.3801	23.9585	8.12727	25.6423	24.6354	24.164
ENSMUSG00000026610	527.684	930.249	-0.35834	0.00016139	0.018446	Esrrg	chr1	+	187608791	188214885	5373	protein_coding	estrogen-related_receptor_gamma	551	504	484	571	526	636	1109	899	398	999	978	1043	5.40117	4.00903	4.31263	5.47567	4.55121	4.99221	9.61685	8.78742	3.62665	10.0965	9.49114	9.69199
ENSMUSG00000096929	473.787	674.523	-0.35848	4.1024e-05	0.0096291	A330023F24Rik	chr1	+	194976375	195037908	5195	lincRNA	RIKEN_cDNA_A330023F24_gene	620	628	429	359	429	484	833	615	603	724	594	575	6.28578	5.16654	3.95353	3.56063	3.83911	3.92928	7.47098	6.21739	5.68292	7.56791	5.96207	5.52621
ENSMUSG00000033453	48.5425	82.6311	-0.36224	0.00014965	0.017738	Adamts15	chr9	-	30899155	30922452	5928	protein_coding	a_disintegrin-like_and_metallopeptidase_(reprolysin_type)_with_thrombospondin_type_1_motif_15	40	48	52	46	46	72	136	59	54	67	96	75	0.35539	0.346066	0.419961	0.399823	0.360751	0.512244	1.06893	0.522712	0.44599	0.613747	0.844422	0.631682
ENSMUSG00000005611	36.8029	72.0233	-0.36302	9.0567e-05	0.013613	Mrvi1	chr7	-	110868266	110982461	6198	protein_coding	MRV_integration_site_1	34	40	35	41	33	46	152	66	58	48	55	49	0.288922	0.275826	0.270352	0.34084	0.247526	0.313011	1.14264	0.559257	0.458159	0.420545	0.462709	0.394721
ENSMUSG00000096847	1140.14	1627.39	-0.36321	2.9762e-05	0.0085086	Tmem151b	chr17	-	45541940	45549677	4851	protein_coding	transmembrane_protein_151B	933	1264	1164	1078	1090	1618	2184	1549	1041	1704	1494	1552	10.1299	11.1363	11.4878	11.45	10.4461	14.067	20.9768	16.7702	10.5065	19.0749	16.0589	15.9737
ENSMUSG00000035615	175.969	267.431	-0.36408	0.00010052	0.014197	Frmpd1	chr4	+	45184875	45285936	5241	protein_coding	FERM_and_PDZ_domain_containing_1	171	185	180	173	165	222	393	227	154	302	257	234	1.71844	1.50863	1.64427	1.70079	1.46362	1.78645	3.49379	2.27473	1.43862	3.12907	2.55691	2.22919
ENSMUSG00000028680	160.61	225.544	-0.36739	8.1361e-06	0.0038907	Plk3	chr4	-	117128655	117133963	2512	protein_coding	polo-like_kinase_3	156	179	152	133	152	236	249	194	182	203	231	260	3.27083	3.04551	2.89693	2.72804	2.81308	3.96228	4.61846	4.05603	3.54725	4.38833	4.795	5.16772
ENSMUSG00000029228	119.911	173.142	-0.3694	2.8409e-05	0.0083823	Lnx1	chr5	-	74592446	74702911	3098	protein_coding	ligand_of_numb-protein_X_1	138	112	119	114	112	149	222	149	126	165	158	195	2.34612	1.54512	1.83899	1.89601	1.68072	2.02842	3.33879	2.52594	1.99126	2.89218	2.65933	3.14267
ENSMUSG00000048332	180.335	293.251	-0.37003	0.00010702	0.014557	Lhfp	chr3	+	53041528	53261679	2108	protein_coding	lipoma_HMGIC_fusion_partner	193	195	166	174	168	227	504	249	167	303	286	216	4.82214	3.95358	3.77008	4.25301	3.70508	4.54159	11.1398	6.20365	3.87869	7.8054	7.07444	5.11598
ENSMUSG00000032268	76.7531	111.371	-0.37058	2.6094e-05	0.0078669	Tmprss5	chr9	+	49081260	49117587	2895	protein_coding	transmembrane_protease_serine_5_(spinesin)	73	81	77	68	76	105	127	110	80	113	107	113	1.32809	1.19581	1.27337	1.21026	1.22046	1.52965	2.04396	1.99555	1.35295	2.11959	1.92722	1.94884
ENSMUSG00000034336	2566.8	3476.53	-0.37276	4.1582e-08	0.00019222	Ina	chr19	+	47014698	47025327	3240	protein_coding	internexin_neuronal_intermediate_filament_protein_alpha	2541	2844	2445	2335	2602	3259	4089	3113	2610	3281	3675	3553	41.306	37.5155	36.1283	37.133	37.3354	42.4221	58.8017	50.4606	39.4398	54.9901	59.1437	54.7514
ENSMUSG00000035407	86.7512	133.327	-0.37405	6.5219e-05	0.01103	Kank4	chr4	-	98754898	98817537	4795	protein_coding	KN_motif_and_ankyrin_repeat_domains_4	93	70	82	88	93	112	173	110	84	134	132	148	1.02152	0.623929	0.818727	0.94561	0.901681	0.985104	1.68103	1.20482	0.85769	1.51754	1.43543	1.54106
ENSMUSG00000062785	2043.99	2911.64	-0.38387	3.3968e-06	0.0020481	Kcnc3	chr7	+	44590664	44604754	5281	protein_coding	potassium_voltage_gated_channel_Shaw-related_subfamily_member_3	1817	2261	2117	2068	2104	2359	4134	2645	1940	2794	2658	2913	18.1214	18.2983	19.1919	20.1768	18.522	18.8393	36.4731	26.3044	17.9856	28.7298	26.2443	27.5404
ENSMUSG00000101693	35.7973	65.3156	-0.38519	5.0842e-05	0.010369	RP24-187D4.1	chr1	-	133250398	133269808	2566	antisense	predicted_gene_19461	38	36	33	38	44	32	108	60	38	68	56	54	0.779974	0.599614	0.615702	0.763036	0.797176	0.525952	1.96103	1.22804	0.725047	1.43905	1.13796	1.05071
ENSMUSG00000053693	247.932	366.523	-0.38665	1.3426e-05	0.0051342	Mast1	chr8	-	84911903	84937359	4872	protein_coding	microtubule_associated_serine/threonine_kinase_1	247	247	241	222	246	346	519	319	242	330	373	368	2.67019	2.16678	2.36823	2.34781	2.3474	2.99517	4.96339	3.43876	2.43191	3.67815	3.99207	3.77126
ENSMUSG00000055027	48.8773	78.9628	-0.38669	4.7594e-05	0.0098513	Smyd1	chr6	-	71213940	71322233	3361	protein_coding	SET_and_MYND_domain_containing_1	56	41	53	46	53	53	109	75	51	78	67	83	0.877552	0.521364	0.754955	0.705192	0.733104	0.665059	1.51104	1.17196	0.742918	1.26023	1.03945	1.23298
ENSMUSG00000047496	86.4645	154.45	-0.39144	4.1355e-05	0.0096291	Rnf152	chr1	-	105276914	105356710	8492	protein_coding	ring_finger_protein_152	86	82	91	96	83	97	255	117	71	155	156	155	0.533386	0.412696	0.513033	0.582478	0.454388	0.481742	1.3991	0.723593	0.409343	0.991162	0.95788	0.911312
ENSMUSG00000022054	5741.19	7982.56	-0.39651	2.5771e-08	0.0001787	Nefm	chr14	-	68082590	68124846	3680	protein_coding	neurofilament_medium_polypeptide	6074	6496	5345	5246	6090	6488	8836	7786	5713	7580	7711	8991	86.9321	75.4439	69.5366	73.4511	76.9357	74.356	111.873	111.118	76.0074	111.852	109.26	121.985
ENSMUSG00000059857	249.278	544.734	-0.39684	1.4941e-05	0.0052524	Ntng1	chr3	-	109780040	110144011	5587	protein_coding	netrin_G1	212	370	321	208	200	248	1044	389	366	469	543	412	1.99853	2.83041	2.75068	1.91824	1.66422	1.87209	8.70642	3.6567	3.20732	4.55845	5.06778	3.68183
ENSMUSG00000017868	74.7448	115.698	-0.39891	1.4187e-05	0.0051777	Sgk2	chr2	+	162987330	163014127	3034	protein_coding	serum/glucocorticoid_regulated_kinase_2	70	88	71	63	73	104	116	106	75	116	128	133	1.21517	1.23963	1.12036	1.0699	1.11858	1.44567	1.7814	1.83489	1.21028	2.07618	2.19984	2.18868
ENSMUSG00000002032	338.68	517.928	-0.40327	8.8036e-06	0.0039383	Tmem25	chr9	-	44793776	44799307	2837	protein_coding	transmembrane_protein_25	312	394	334	306	352	419	773	457	304	512	497	497	5.79226	5.93558	5.63639	5.55751	5.76822	6.22884	12.6952	8.4601	5.24631	9.80017	9.13468	8.74666
ENSMUSG00000034520	75.2195	122.433	-0.40841	1.515e-05	0.0052524	Gjc1	chr11	-	102799579	102819700	3413	protein_coding	gap_junction_protein_gamma_1	73	94	83	63	87	68	171	86	86	123	139	113	1.12652	1.17711	1.16427	0.951092	1.18506	0.840283	2.33441	1.32337	1.23368	1.957	2.12361	1.65306
ENSMUSG00000032714	193.073	293.203	-0.41384	3.0543e-06	0.0020481	Syde1	chr10	-	78584503	78591964	3288	protein_coding	synapse_defective_1_Rho_GTPase_homolog_1_(C._elegans)	158	200	210	191	189	258	368	289	188	313	253	303	2.53092	2.59971	3.05774	2.99309	2.67232	3.30933	5.21476	4.6162	2.7994	5.16934	4.01222	4.60104
ENSMUSG00000036466	359.812	532.275	-0.41412	9.9793e-07	0.00098852	Megf11	chr9	+	64385626	64709205	6680	protein_coding	multiple_EGF-like-domains_11	317	414	333	387	381	408	668	492	340	552	515	545	2.4994	2.6488	2.38661	2.98506	2.65159	2.57594	4.65927	3.86819	2.49196	4.4873	4.02001	4.07348
ENSMUSG00000000753	111.517	184.834	-0.41427	1.2173e-05	0.0049652	Serpinf1	chr11	-	75409769	75422701	1832	protein_coding	serine_(or_cysteine)_peptidase_inhibitor_clade_F_member_1	77	120	121	125	110	143	192	167	105	197	231	183	2.2137	2.79951	3.16208	3.51563	2.79142	3.29203	4.88308	4.78751	2.8061	5.83934	6.57481	4.98736
ENSMUSG00000051048	61.2014	104.566	-0.41596	1.2871e-05	0.0050997	P4ha3	chr7	+	100285520	100319699	2403	protein_coding	procollagen-proline_2-oxoglutarate_4-dioxygenase_(proline_4-hydroxylase)_alpha_polypeptide_III	67	56	52	51	72	84	138	82	61	114	109	108	1.4685	0.996002	1.03601	1.09354	1.39296	1.47427	2.67574	1.79217	1.24284	2.57617	2.36521	2.24396
ENSMUSG00000028555	29.8086	56.4883	-0.42258	9.4057e-06	0.0040762	Ttc39a	chr4	+	109406623	109444745	2356	protein_coding	tetratricopeptide_repeat_domain_39A	26	39	36	28	33	23	68	55	30	52	62	63	0.581234	0.707482	0.731545	0.612352	0.651174	0.411723	1.34478	1.22604	0.623427	1.19854	1.37219	1.33509
ENSMUSG00000020042	193.2	439.415	-0.44313	1.8066e-06	0.0015658	Btbd11	chr10	+	85386814	85660292	5788	protein_coding	BTB_(POZ)_domain_containing_11	171	167	223	224	186	224	679	364	191	467	442	436	1.55604	1.23314	1.84455	1.99406	1.49397	1.6322	5.46587	3.30287	1.61564	4.38138	3.9819	3.761
ENSMUSG00000045731	33.4569	89.2099	-0.45099	5.1049e-07	0.0007866	Pnoc	chr14	-	65400673	65425472	2157	protein_coding	prepronociceptin	44	35	55	23	13	37	127	53	62	119	79	83	1.07437	0.693496	1.22075	0.549409	0.280189	0.723443	2.74329	1.29046	1.40728	2.99585	1.90974	1.9212
ENSMUSG00000098178	16923.8	30174.3	-0.47994	3.8428e-07	0.0007009	Yam1	chr17	+	39846958	39848788	1831	lincRNA	YY1_associated_myogenesis_RNA_1	14009	16557	13833	13964	21485	26707	31378	34106	25489	30974	22356	31630	402.969	386.473	361.694	392.952	545.513	615.162	798.463	978.275	681.56	918.612	636.652	862.494
ENSMUSG00000043673	37.9039	94.2341	-0.49062	1.2922e-07	0.000448	Kcns3	chr12	-	11090202	11150842	2933	protein_coding	potassium_voltage-gated_channel_delayed-rectifier_subfamily_S_member_3	30	40	33	51	37	44	112	99	31	96	108	103	0.538719	0.582873	0.538661	0.895934	0.586473	0.632693	1.7792	1.77273	0.517475	1.77739	1.92003	1.75336
ENSMUSG00000053519	174.287	308.166	-0.55198	7.7964e-10	1.0812e-05	Kcnip1	chr11	-	33629339	33993152	4095	protein_coding	Kv_channel-interacting_protein_1	153	223	191	175	157	187	340	301	185	337	302	331	1.96784	2.32743	2.23302	2.20192	1.7824	1.92593	3.8685	3.86039	2.21186	4.46888	3.84547	4.03571
